# Supplementary material for: Whole-genome resequencing reveals genetic diversity and selection signatures of Tongjiang and five goat breeds
Source: Front Vet Sci. 2025 May 27;12:1559764. doi: 10.3389/fvets.2025.1559764 (PMC12150802; doi:10.3389/fvets.2025.1559764)
Supplement: Supplementary file 2 [file Table_1.xls]

## Sheet: Table S1
Table S1. Quality evaluation of raw data
Sample	Raw Base(G)	Clean Base(G)	Effective Rate(%)	Error Rate(%)	Q20(%)	Q30(%)	GC Content(%)
HY-1	29.59	29.55	99.86	0.03	98.03	92.75	43.18
HY-2	25.33	25.3	99.87	0.03	97.91	92.37	43.19
HY-3	28.26	28.22	99.85	0.03	97.82	92.04	43.1
HY-4	30.21	30.17	99.85	0.03	97.97	92.55	43.37
HY-5	27.44	27.4	99.86	0.03	98.06	92.88	43.45
HY-6	30.42	30.37	99.84	0.03	98.09	93.15	43.94
HY-7	33.89	33.84	99.86	0.03	98.17	93.33	43.49
HY-8	34.42	34.36	99.84	0.03	98.01	92.8	43.99
HY-9	44.59	44.52	99.84	0.03	98.22	93.49	43.62
HY-10	29.05	29	99.86	0.03	98.12	93.17	43.13
HY-11	30.25	30.2	99.84	0.03	98.23	93.55	43.67
HY-12	30.11	30.07	99.84	0.03	98	92.73	43
HY-13	34.83	34.77	99.84	0.03	97.96	92.62	43.45
HY-14	25.65	25.61	99.84	0.03	98.01	92.8	43.29
HY-15	33.29	33.24	99.84	0.03	98.31	93.68	43.32
CD-1	33.28	33.25	99.9	0.03	97.99	92.47	42.52
CD-2	27.34	27.32	99.92	0.03	97.47	90.64	41.99
CD-3	32.6	32.56	99.88	0.03	97.36	90.66	42.97
CD-4	58.58	58.49	99.86	0.03	97.36	90.76	43.19
CD-5	44.25	44.21	99.92	0.03	97.19	90.02	42.3
CD-6	43.92	43.86	99.88	0.03	96.87	89.08	42.95
CD-7	41.68	41.63	99.88	0.03	97.34	90.59	42.78
CD-8	26.04	26	99.85	0.03	97.25	90.38	43.07
CD-9	40.61	40.56	99.88	0.03	97.15	90.07	42.94
CD-10	49.06	49	99.88	0.03	97.27	90.39	42.86
BJ-1	42.25	42.21	99.9	0.03	96.97	89.27	42.68
BJ-2	41.83	41.8	99.92	0.03	96.9	89.06	42.32
BJ-3	43.33	43.27	99.86	0.03	97.36	90.66	43.08
BJ-4	46.49	46.45	99.91	0.03	97.51	91.25	42.69
BJ-5	47.9	47.84	99.87	0.03	97.59	91.41	43.33
BJ-6	46.28	46.23	99.88	0.03	97.15	90.09	42.78
BJ-7	47.69	47.64	99.9	0.03	97.61	91.46	42.98
BJ-8	51.55	51.49	99.88	0.03	97.23	90.2	42.87
BJ-9	47.95	47.89	99.88	0.03	97.16	90	42.87
BJ-10	45.81	45.76	99.89	0.03	97.02	89.49	42.9
