# Supplementary material for: Whole-genome resequencing reveals genetic diversity and selection signatures of Tongjiang and five goat breeds
Source: Front Vet Sci. 2025 May 27;12:1559764. doi: 10.3389/fvets.2025.1559764 (PMC12150802; doi:10.3389/fvets.2025.1559764)
Supplement: Supplementary file 3 [file Table_2.xls]

## Sheet: Table S2
Table S2. Comparison results and sequencing depth statistics
Sample	Breeds(Abbreviation)	Clean_reads	Mapped_reads	Mismatch_rate	Mapping_rate	Average_depth	Data sources
JT65	Jintang Black goat(JT)	167529268	167147634	0.0054	0.9977	7.05	Download from genbank
JT66	Jintang Black goat(JT)	148489378	148119194	0.0054	0.9975	6.38	Download from genbank
JT67	Jintang Black goat(JT)	169770386	169373901	0.0055	0.9977	7.1	Download from genbank
JT68	Jintang Black goat(JT)	159498366	159142724	0.0055	0.9978	6.86	Download from genbank
JT61	Jintang Black goat(JT)	140163488	139838749	0.0054	0.9977	6.14	Download from genbank
JT62	Jintang Black goat(JT)	137912202	137593882	0.0054	0.9977	5.97	Download from genbank
JT63	Jintang Black goat(JT)	172096984	171671087	0.0055	0.9975	7.08	Download from genbank
JT64	Jintang Black goat(JT)	144217194	143872201	0.0056	0.9976	6.27	Download from genbank
JT59	Jintang Black goat(JT)	143152818	142801621	0.0055	0.9975	6.09	Download from genbank
JT60	Jintang Black goat(JT)	135545724	135225674	0.0055	0.9976	5.8	Download from genbank
CM10	Chengdu grey Goat(CM)	205387678	204311700	0.0075	0.9948	7.1	Download from genbank
CM12	Chengdu grey Goat(CM)	202732124	201745963	0.0072	0.9951	7.01	Download from genbank
CM13	Chengdu grey Goat(CM)	205309798	204329279	0.0074	0.9952	7.1	Download from genbank
CM14	Chengdu grey Goat(CM)	205298402	204128626	0.0075	0.9943	7.08	Download from genbank
CM9	Chengdu grey Goat(CM)	203920214	202850381	0.0079	0.9948	7.01	Download from genbank
CM1	Chengdu grey Goat(CM)	203344360	202419176	0.0071	0.9955	7	Download from genbank
CM3	Chengdu grey Goat(CM)	204848200	203668244	0.0079	0.9942	7.05	Download from genbank
CM4	Chengdu grey Goat(CM)	203131988	202107488	0.0076	0.995	6.98	Download from genbank
CM6	Chengdu grey Goat(CM)	205999826	204894026	0.0081	0.9946	7.07	Download from genbank
CM8	Chengdu grey Goat(CM)	204293864	203199816	0.008	0.9946	6.98	Download from genbank
ZZ12	Tibetan Cashmere goat(ZZ)	153908138	153144292	0.0087	0.995	7.3	Download from genbank
ZZ18	Tibetan Cashmere goat(ZZ)	138641984	137942055	0.0088	0.995	6.62	Download from genbank
ZZ22	Tibetan Cashmere goat(ZZ)	143547094	142714211	0.0093	0.9942	6.82	Download from genbank
ZZ3	Tibetan Cashmere goat(ZZ)	176557084	175904130	0.0061	0.9963	8.13	Download from genbank
ZZ5	Tibetan Cashmere goat(ZZ)	154293408	153912416	0.006	0.9975	7.18	Download from genbank
ZZ31	Tibetan Cashmere goat(ZZ)	154731486	153866676	0.0091	0.9944	7.33	Download from genbank
ZZ33	Tibetan Cashmere goat(ZZ)	177969356	176972838	0.0088	0.9944	8.37	Download from genbank
ZZ35	Tibetan Cashmere goat(ZZ)	153243368	152492857	0.009	0.9951	7.29	Download from genbank
ZZ38	Tibetan Cashmere goat(ZZ)	146225762	145466472	0.0092	0.9948	6.93	Download from genbank
ZZ82	Tibetan Cashmere goat(ZZ)	172071028	170949187	0.0094	0.9935	8.1	Download from genbank
BJ-10	Banjiao goat(BJ)	305080178	303680803	0.0067	0.9954	15.52	In this study
BJ-1	Banjiao goat(BJ)	281419656	280304030	0.0068	0.996	14.34	In this study
BJ-2	Banjiao goat(BJ)	278635474	278083707	0.0067	0.998	14.35	In this study
BJ-3	Banjiao goat(BJ)	288466724	287921463	0.0064	0.9981	14.61	In this study
BJ-4	Banjiao goat(BJ)	309673588	308748245	0.0062	0.997	15.75	In this study
BJ-5	Banjiao goat(BJ)	318930768	318481494	0.0063	0.9986	15.94	In this study
BJ-6	Banjiao goat(BJ)	308191498	306522408	0.0067	0.9946	15.57	In this study
BJ-7	Banjiao goat(BJ)	317609838	316649777	0.0061	0.997	16.03	In this study
BJ-8	Banjiao goat(BJ)	343271348	342692478	0.0066	0.9983	17.44	In this study
BJ-9	Banjiao goat(BJ)	319294866	318729655	0.0066	0.9982	16.29	In this study
CD-10	Chuandong white goat(CD)	326661004	326257171	0.0065	0.9988	16.56	In this study
CD-1	Chuandong white goat(CD)	221667216	219703133	0.0055	0.9911	11.35	In this study
CD-2	Chuandong white goat(CD)	182148156	181868901	0.0059	0.9985	9.51	In this study
CD-3	Chuandong white goat(CD)	217084418	216612690	0.0065	0.9978	11.08	In this study
CD-4	Chuandong white goat(CD)	389957776	388928286	0.0065	0.9974	19.36	In this study
CD-5	Chuandong white goat(CD)	294747174	294401675	0.0065	0.9988	15.12	In this study
CD-6	Chuandong white goat(CD)	292423132	291541304	0.007	0.997	14.83	In this study
CD-7	Chuandong white goat(CD)	277532420	276507509	0.0064	0.9963	14.05	In this study
CD-8	Chuandong white goat(CD)	173355692	173110913	0.0066	0.9986	9.01	In this study
CD-9	Chuandong white goat(CD)	270420288	270004746	0.0067	0.9985	13.76	In this study
HY-10	Tongjiang goat(HY)	193366034	191593271	0.0057	0.9908	9.89	In this study
HY-11	Tongjiang goat(HY)	201330862	200477743	0.0056	0.9958	10.19	In this study
HY-12	Tongjiang goat(HY)	200437226	199945494	0.0058	0.9975	10.35	In this study
HY-13	Tongjiang goat(HY)	231817358	230895833	0.0058	0.996	11.77	In this study
HY-14	Tongjiang goat(HY)	170740062	168909883	0.0058	0.9893	8.7	In this study
HY-15	Tongjiang goat(HY)	221568564	220635703	0.0055	0.9958	11.31	In this study
HY-1	Tongjiang goat(HY)	197003532	196619541	0.0057	0.9981	10.15	In this study
HY-2	Tongjiang goat(HY)	168656614	168095225	0.0059	0.9967	8.76	In this study
HY-3	Tongjiang goat(HY)	188105910	187705456	0.0059	0.9979	9.71	In this study
HY-4	Tongjiang goat(HY)	201112776	200601051	0.0059	0.9975	10.29	In this study
HY-5	Tongjiang goat(HY)	182672458	182420065	0.0057	0.9986	9.43	In this study
HY-6	Tongjiang goat(HY)	202440570	201772216	0.0059	0.9967	10.31	In this study
HY-7	Tongjiang goat(HY)	225604598	224814161	0.0056	0.9965	11.49	In this study
HY-8	Tongjiang goat(HY)	229069032	227951803	0.0059	0.9951	11.62	In this study
HY-9	Tongjiang goat(HY)	296776280	292505106	0.0057	0.9856	14.86	In this study
