# Supplementary material for: Whole-genome resequencing reveals genetic diversity and selection signatures of Tongjiang and five goat breeds
Source: Front Vet Sci. 2025 May 27;12:1559764. doi: 10.3389/fvets.2025.1559764 (PMC12150802; doi:10.3389/fvets.2025.1559764)
Supplement: Supplementary file 4 [file Table_3.xls]

## Sheet: Table S3
Table S3. The whole-genome SNPs annotation result
Category	Count
Upstream	75638
Synonymous	52545
Non-synonymous	35955
Stop gain	503
Stop loss	62
Exon	22
Intronic	3799995
Downstream	75002
Splicing	346
UTR5	9793
UTR3	44667
Upstream/Downstream	1228
UTR5/UTR3	29
Intergenic	9515988
Ts	9635731
Tv	3976042
