# Supplementary material for: Whole-genome resequencing reveals genetic diversity and selection signatures of Tongjiang and five goat breeds
Source: Front Vet Sci. 2025 May 27;12:1559764. doi: 10.3389/fvets.2025.1559764 (PMC12150802; doi:10.3389/fvets.2025.1559764)
Supplement: Supplementary file 5 [file Table_4.xls]

## Sheet: Table S4
Table S4. Statistical results of ROH length and count of six goat populations
Breeds/Populations	Abbreviation	ROH Lenght(Mb)	ROH count(N)
Tongjiang goat	HY	0.5-1	1288
		1-2	685
		2-5	413
		>5	108
Banjiao goat	BJ	0.5-1	1195
		1-2	394
		2-5	160
		>5	51
Chuandong white goat	CD	0.5-1	1167
		1-2	448
		2-5	207
		>5	47
Jintang Black goat	JT	0.5-1	208
		1-2	49
		2-5	12
		>5	0
Chengdu grey Goat	CM	0.5-1	700
		1-2	53
		2-5	3
		>5	0
Tibetan Cashmere goat	ZZ	0.5-1	166
		1-2	31
		2-5	6
		>5	0
