# Supplementary material for: Whole-genome resequencing reveals genetic diversity and selection signatures of Tongjiang and five goat breeds
Source: Front Vet Sci. 2025 May 27;12:1559764. doi: 10.3389/fvets.2025.1559764 (PMC12150802; doi:10.3389/fvets.2025.1559764)
Supplement: Supplementary file 6 [file Table_5.xls]

## Sheet: Table S5
Table S5. Values of genetic diversity indexes of six goat populations
Populations	Abbreviation	Stacks_pi	Variscan_pi	Number of sample	Pi	HO	HE	FHOM
Tongjiang goat	HY	0.2864	0.0014236	15	0.00128	0.2931	0.3003	0.0061
Banjiao goat	BJ	0.2898	0.0014384	10	0.00133	0.289	0.3003	0.0259
Chuandong white goat	CD	0.2876	0.0014274	10	0.00131	0.286	0.3003	0.0327
Jintang Black goat	JT	0.2777	0.0013779	10	0.00105	0.2823	0.3002	0.0811
Chengdu grey Goat	CM	0.2523	0.001252	10	0.001	0.2507	0.3001	0.1576
Tibetan Cashmere goat	ZZ	0.2734	0.0013571	10	0.00111	0.2695	0.3003	0.1006
