# Supplementary material for: Whole-genome resequencing reveals genetic diversity and selection signatures of Tongjiang and five goat breeds
Source: Front Vet Sci. 2025 May 27;12:1559764. doi: 10.3389/fvets.2025.1559764 (PMC12150802; doi:10.3389/fvets.2025.1559764)
Supplement: Supplementary file 7 [file Table_6.xls]

## Sheet: Table S6
Table S6. Linkage disequilibrium of six goat populations
r2	BJ	CD	CM	HY	JT	ZZ
0.01	0.506142	0.50793	0.542716	0.515736	0.50121	0.481074
0.02	0.441835	0.442891	0.4712	0.445122	0.422955	0.407268
0.03	0.428017	0.427865	0.452025	0.428921	0.401977	0.388779
0.04	0.419714	0.419699	0.442753	0.419726	0.388926	0.378261
0.05	0.416797	0.416382	0.436446	0.414085	0.382476	0.371748
0.06	0.414259	0.413953	0.433714	0.410957	0.376464	0.367289
0.07	0.41384	0.413242	0.432407	0.410304	0.372895	0.364643
0.08	0.412068	0.411024	0.431066	0.407999	0.368581	0.36138
0.09	0.412182	0.410608	0.430767	0.407352	0.367205	0.360213
0.1	0.412617	0.41085	0.43104	0.407215	0.366426	0.358856
0.2	0.410359	0.408735	0.424115	0.404476	0.362846	0.35524
0.3	0.402088	0.400453	0.413435	0.394667	0.354238	0.344533
0.4	0.395635	0.393994	0.407274	0.387803	0.34629	0.336804
0.5	0.389643	0.388149	0.401985	0.38184	0.340438	0.33119
0.6	0.385037	0.3834	0.397419	0.376897	0.336033	0.326332
0.7	0.380339	0.37889	0.393057	0.372089	0.33218	0.322037
0.8	0.376405	0.374998	0.38953	0.367802	0.328549	0.318179
0.9	0.372297	0.370977	0.385735	0.363935	0.325314	0.314293
1	0.368937	0.367753	0.382402	0.36034	0.322307	0.31077
1.1	0.365177	0.363934	0.379125	0.356738	0.319299	0.30711
1.2	0.361554	0.360493	0.375913	0.353063	0.315875	0.303644
1.3	0.357937	0.356928	0.372704	0.349167	0.312764	0.300423
1.4	0.355063	0.353975	0.369873	0.346391	0.310324	0.297544
1.5	0.351983	0.35099	0.366971	0.343282	0.307703	0.294077
1.6	0.348726	0.347632	0.363782	0.339936	0.305143	0.291123
1.7	0.345864	0.345022	0.361351	0.33703	0.302406	0.288573
1.8	0.342797	0.342032	0.358381	0.333766	0.300058	0.285617
1.9	0.339815	0.338946	0.355876	0.330689	0.297146	0.2828
2	0.337542	0.336577	0.353482	0.328203	0.295252	0.280199
2.1	0.335123	0.33426	0.351303	0.325875	0.293341	0.277715
2.2	0.331928	0.331298	0.3482	0.322688	0.290679	0.274892
2.3	0.329527	0.328985	0.345913	0.32052	0.2887	0.272827
2.4	0.327102	0.326487	0.343433	0.317834	0.286595	0.270175
2.5	0.32476	0.32422	0.34155	0.315558	0.284555	0.26827
2.6	0.322346	0.321847	0.339008	0.312851	0.282754	0.265921
2.7	0.320156	0.319518	0.336986	0.310712	0.280635	0.263634
2.8	0.318218	0.317438	0.335144	0.308457	0.278822	0.261731
2.9	0.315738	0.315334	0.333218	0.30645	0.276834	0.259338
3	0.313526	0.313084	0.331119	0.304266	0.275148	0.257482
3.1	0.311786	0.31141	0.329518	0.302358	0.273529	0.25557
3.2	0.309707	0.309246	0.327657	0.300455	0.271865	0.253507
3.3	0.307716	0.307139	0.325634	0.297904	0.270201	0.251591
3.4	0.305688	0.30527	0.323706	0.296418	0.268616	0.249731
3.5	0.30349	0.303281	0.32226	0.294154	0.266851	0.247981
3.6	0.302166	0.301723	0.320524	0.2926	0.26514	0.246673
3.7	0.299798	0.299578	0.318342	0.290166	0.263714	0.244454
3.8	0.298436	0.298191	0.316792	0.289079	0.262249	0.243165
3.9	0.296931	0.296744	0.315397	0.28725	0.260582	0.241211
4	0.294936	0.294518	0.314042	0.28551	0.259494	0.23954
4.1	0.293333	0.293273	0.312603	0.28383	0.258389	0.238228
4.2	0.29138	0.291343	0.310513	0.282053	0.256541	0.236341
4.3	0.290093	0.290082	0.30941	0.280639	0.255565	0.235125
4.4	0.288469	0.288449	0.307811	0.278967	0.25405	0.233664
4.5	0.287026	0.286882	0.306468	0.277412	0.252642	0.232337
4.6	0.285733	0.285767	0.305212	0.275975	0.251523	0.230819
4.7	0.284017	0.283974	0.303625	0.274626	0.250437	0.229044
4.8	0.282717	0.282746	0.302398	0.273208	0.249352	0.228034
4.9	0.281332	0.281437	0.301101	0.271662	0.24802	0.226795
5	0.280011	0.27992	0.299612	0.270219	0.2471	0.225396
5.1	0.278449	0.27838	0.298411	0.268984	0.245873	0.22435
5.2	0.277207	0.277305	0.297075	0.267481	0.24465	0.222924
5.3	0.275793	0.275897	0.29648	0.266282	0.243914	0.221733
5.4	0.274417	0.27453	0.294922	0.265053	0.242664	0.220481
5.5	0.273506	0.273654	0.293861	0.26389	0.241317	0.21921
5.6	0.272006	0.272108	0.292642	0.262507	0.240306	0.218276
5.7	0.271043	0.271219	0.2915	0.261406	0.239451	0.217331
5.8	0.269604	0.269834	0.290264	0.259979	0.238514	0.215935
5.9	0.268653	0.268734	0.28927	0.25886	0.237564	0.21522
6	0.267459	0.267651	0.288105	0.257714	0.236546	0.213801
6.1	0.266109	0.266463	0.287043	0.25655	0.23575	0.212943
6.2	0.26516	0.265304	0.285542	0.255618	0.234495	0.211696
6.3	0.264152	0.264582	0.284611	0.254419	0.234056	0.211103
6.4	0.262843	0.263126	0.283773	0.253312	0.232938	0.209587
6.5	0.261953	0.262228	0.283066	0.25235	0.231994	0.208704
6.6	0.260663	0.260931	0.281867	0.251144	0.231218	0.207639
6.7	0.259735	0.260169	0.280996	0.250237	0.230215	0.207115
6.8	0.258903	0.259243	0.280007	0.249246	0.229335	0.206132
6.9	0.257416	0.258132	0.279197	0.24825	0.228367	0.204595
7	0.25687	0.257286	0.278183	0.247225	0.22778	0.204234
7.1	0.25609	0.256439	0.27718	0.246433	0.227456	0.203338
7.2	0.254877	0.255135	0.276253	0.245525	0.226338	0.202396
7.3	0.253876	0.254291	0.275261	0.244457	0.225306	0.201736
7.4	0.253132	0.253638	0.27458	0.24359	0.224873	0.20101
7.5	0.252164	0.252657	0.273728	0.242666	0.224012	0.199985
7.6	0.251254	0.251875	0.272925	0.242244	0.223286	0.199042
7.7	0.250363	0.250688	0.272151	0.240968	0.222447	0.198483
7.8	0.249504	0.250102	0.271191	0.24031	0.22175	0.197662
7.9	0.248424	0.248907	0.270223	0.239158	0.221036	0.196756
8	0.248021	0.248518	0.269819	0.238325	0.220467	0.196163
8.1	0.247057	0.247586	0.269254	0.237628	0.219952	0.19541
8.2	0.245998	0.246536	0.268001	0.236629	0.219245	0.194825
8.3	0.245201	0.245778	0.267322	0.235992	0.218317	0.193956
8.4	0.244644	0.245274	0.266653	0.235448	0.218	0.193152
8.5	0.243784	0.244302	0.265873	0.234642	0.217143	0.192333
8.6	0.243002	0.243669	0.265161	0.233651	0.216684	0.191782
8.7	0.242055	0.242871	0.264469	0.232868	0.215908	0.191105
8.8	0.241632	0.242301	0.263731	0.23219	0.215441	0.190474
8.9	0.240946	0.241579	0.263283	0.23166	0.214926	0.190113
9	0.240336	0.240998	0.263	0.230733	0.21439	0.189172
9.1	0.239418	0.240095	0.261877	0.230388	0.213765	0.188622
9.2	0.238974	0.239672	0.261521	0.229909	0.213157	0.187883
9.3	0.237979	0.238779	0.26066	0.228832	0.212712	0.187408
9.4	0.237296	0.238164	0.260074	0.22859	0.212007	0.186801
9.5	0.236876	0.23753	0.259493	0.227814	0.211679	0.186093
9.6	0.236057	0.236828	0.258472	0.227051	0.210923	0.185636
9.7	0.235064	0.236007	0.258012	0.22603	0.210476	0.184865
9.8	0.234868	0.235685	0.257345	0.225899	0.209792	0.184532
9.9	0.234058	0.234971	0.256917	0.225193	0.209555	0.183797
10	0.233434	0.234271	0.256439	0.224378	0.208884	0.18318
10.1	0.232951	0.233751	0.255752	0.223884	0.2084	0.182703
10.2	0.232311	0.233137	0.255054	0.223289	0.207757	0.182283
10.3	0.231711	0.232567	0.254274	0.222744	0.207454	0.181526
10.4	0.23106	0.231938	0.253814	0.222356	0.206811	0.181015
10.5	0.230077	0.231058	0.253336	0.221576	0.206502	0.180633
10.6	0.229883	0.230723	0.252836	0.220927	0.205879	0.180105
10.7	0.229069	0.23006	0.251926	0.220396	0.205499	0.179368
10.8	0.228505	0.229677	0.251927	0.219756	0.205136	0.179051
10.9	0.228094	0.229031	0.251038	0.219389	0.204773	0.178454
11	0.227735	0.228673	0.250757	0.21923	0.204382	0.177981
11.1	0.226967	0.228039	0.250114	0.218508	0.203477	0.177718
11.2	0.226577	0.22763	0.249805	0.218059	0.203227	0.177204
11.3	0.226202	0.227086	0.249319	0.217469	0.202867	0.176732
11.4	0.225427	0.22646	0.248477	0.216817	0.202341	0.175832
11.5	0.224822	0.225932	0.248115	0.216316	0.201817	0.175673
11.6	0.224371	0.225317	0.247521	0.215883	0.201551	0.175512
11.7	0.223958	0.224963	0.246989	0.215189	0.201023	0.174878
11.8	0.223422	0.22427	0.246547	0.215031	0.201029	0.174395
11.9	0.223139	0.224139	0.246494	0.214486	0.200731	0.174311
12	0.222612	0.223473	0.245741	0.214009	0.200369	0.173621
12.1	0.222148	0.223048	0.245116	0.213581	0.199624	0.17308
12.2	0.221608	0.222448	0.244884	0.213113	0.199358	0.172868
12.3	0.220883	0.22181	0.244284	0.21257	0.199496	0.172415
12.4	0.220365	0.221456	0.243717	0.212177	0.198776	0.171762					bj	18
12.5	0.220183	0.221189	0.243757	0.211749	0.198335	0.171595					CD	18.6
12.6	0.219724	0.220672	0.243005	0.211397	0.19797	0.171279					CM	31.5
12.7	0.21908	0.220154	0.242452	0.210943	0.197829	0.170865					HY	15.7
12.8	0.218685	0.219726	0.242467	0.210555	0.19724	0.170165					JT	12
12.9	0.218198	0.219456	0.24197	0.210036	0.196649	0.169976					ZZ	7.4
13	0.217717	0.218684	0.241507	0.209785	0.196229	0.169497
13.1	0.217335	0.218605	0.241047	0.2093	0.19622	0.169076
13.2	0.217021	0.218063	0.240874	0.209001	0.196124	0.168935
13.3	0.216648	0.217759	0.240285	0.208577	0.195504	0.168247
13.4	0.215921	0.217189	0.239729	0.208032	0.195222	0.168052
13.5	0.215469	0.21645	0.239536	0.207528	0.194964	0.167589
13.6	0.215309	0.216389	0.239088	0.207264	0.194757	0.167417
13.7	0.214732	0.215949	0.238558	0.206775	0.194261	0.166998
13.8	0.214376	0.215422	0.238242	0.206368	0.193673	0.166677
13.9	0.214168	0.215094	0.237861	0.206137	0.193461	0.166361
14	0.213848	0.215147	0.237517	0.205738	0.193084	0.165983
14.1	0.213309	0.214424	0.237041	0.205257	0.192926	0.1657
14.2	0.212736	0.213823	0.236841	0.204979	0.192788	0.16523
14.3	0.212681	0.213838	0.236637	0.204922	0.192236	0.164872
14.4	0.212192	0.213267	0.236111	0.204408	0.191836	0.164744
14.5	0.211804	0.212881	0.235763	0.20405	0.191632	0.164378
14.6	0.211478	0.212624	0.235399	0.203652	0.191036	0.164036
14.7	0.210876	0.212214	0.235034	0.203278	0.190909	0.163551
14.8	0.210564	0.211831	0.234649	0.202924	0.190626	0.163206
14.9	0.2103	0.211362	0.234127	0.20254	0.190279	0.163088
15	0.209843	0.210984	0.23376	0.202144	0.190123	0.162747
15.1	0.209445	0.210534	0.233582	0.202029	0.189921	0.162495
15.2	0.209283	0.210426	0.233253	0.201933	0.189711	0.162073
15.3	0.208623	0.209715	0.232773	0.201344	0.189341	0.161615
15.4	0.208398	0.209527	0.232505	0.201196	0.188842	0.161358
15.5	0.207945	0.209284	0.232228	0.20039	0.188823	0.160923
15.6	0.207841	0.209131	0.231952	0.20057	0.188403	0.160896
15.7	0.207345	0.208461	0.231689	0.200244	0.188095	0.160447
15.8	0.206948	0.208167	0.231174	0.199482	0.187686	0.160291
15.9	0.206794	0.207958	0.230707	0.199343	0.187923	0.160136
16	0.20645	0.207553	0.230645	0.199056	0.187297	0.159492
16.1	0.206026	0.207234	0.230205	0.1988	0.186982	0.159422
16.2	0.205504	0.206975	0.230045	0.198493	0.186847	0.159069
16.3	0.205399	0.206565	0.229525	0.198287	0.186797	0.159025
16.4	0.204994	0.206277	0.229818	0.198074	0.186481	0.158705
16.5	0.20476	0.205997	0.22908	0.197587	0.186058	0.158366
16.6	0.204472	0.205661	0.228752	0.197359	0.185821	0.158042
16.7	0.204011	0.205403	0.228419	0.197264	0.185341	0.157831
16.8	0.20375	0.20514	0.228096	0.196848	0.185287	0.157631
16.9	0.203509	0.204704	0.227792	0.196586	0.185217	0.15712
17	0.203201	0.204509	0.227822	0.196407	0.1846	0.157081
17.1	0.202796	0.204262	0.227338	0.196032	0.18453	0.156504
17.2	0.202385	0.20384	0.227281	0.19559	0.184493	0.156479
17.3	0.202373	0.203639	0.226604	0.195512	0.184116	0.156162
17.4	0.202006	0.203381	0.226891	0.195408	0.184104	0.156016
17.5	0.201426	0.202995	0.226225	0.194751	0.183629	0.155761
17.6	0.201399	0.202789	0.226059	0.194589	0.183364	0.155574
17.7	0.200889	0.202205	0.225793	0.194312	0.182979	0.15518
17.8	0.200615	0.201983	0.225635	0.194097	0.18302	0.155196
17.9	0.200262	0.201809	0.224945	0.193821	0.182717	0.154723
18	0.200142	0.201548	0.224872	0.19334	0.182409	0.154601
18.1	0.199825	0.201417	0.22448	0.193335	0.182478	0.154306
18.2	0.199403	0.201049	0.22423	0.192938	0.182051	0.154075
18.3	0.199108	0.200569	0.22392	0.192578	0.18177	0.15365
18.4	0.198866	0.200414	0.223526	0.192476	0.181699	0.153517
18.5	0.198745	0.200313	0.223326	0.192332	0.181687	0.153314
18.6	0.198449	0.200008	0.223215	0.19209	0.181374	0.153245
18.7	0.197954	0.199503	0.222944	0.191575	0.181292	0.152858
18.8	0.197686	0.199223	0.222391	0.191405	0.180505	0.152684
18.9	0.197531	0.199105	0.22231	0.191156	0.18043	0.152267
19	0.197349	0.19884	0.22222	0.190946	0.180391	0.152374
19.1	0.196817	0.198403	0.221894	0.190592	0.17996	0.15206
19.2	0.196766	0.198269	0.221766	0.190566	0.179898	0.151861
19.3	0.196641	0.198026	0.221368	0.190383	0.179759	0.151618
19.4	0.196343	0.197698	0.221081	0.189956	0.179572	0.151445
19.5	0.1962	0.197611	0.221173	0.189874	0.179361	0.151279
19.6	0.195913	0.197431	0.22075	0.189861	0.179011	0.150997
19.7	0.195554	0.197	0.220737	0.189487	0.178938	0.150874
19.8	0.195176	0.196743	0.220063	0.189182	0.178674	0.150651
19.9	0.195168	0.19661	0.220006	0.189129	0.178731	0.150591
20	0.194639	0.19619	0.219988	0.188609	0.1786	0.15031
20.1	0.194617	0.196228	0.219365	0.18868	0.178076	0.150145
20.2	0.194195	0.195871	0.219399	0.188166	0.177925	0.149599
20.3	0.194053	0.195725	0.219301	0.188035	0.177598	0.14984
20.4	0.193883	0.195501	0.218941	0.188056	0.177387	0.149546
20.5	0.193403	0.19531	0.218618	0.187571	0.177507	0.149356
20.6	0.193532	0.195023	0.218624	0.187639	0.17754	0.149238
20.7	0.193043	0.194666	0.218076	0.187427	0.177211	0.148772
20.8	0.19265	0.194342	0.217928	0.186927	0.176725	0.148625
20.9	0.192614	0.194267	0.21744	0.18705	0.176793	0.148636
21	0.192166	0.193853	0.217158	0.186494	0.176517	0.148335
21.1	0.191973	0.193709	0.217067	0.18636	0.176377	0.147861
21.2	0.191856	0.19344	0.216909	0.186014	0.175807	0.147999
21.3	0.191483	0.193297	0.216787	0.186042	0.175989	0.147581
21.4	0.191583	0.193102	0.2164	0.185858	0.175858	0.147691
21.5	0.191128	0.192931	0.216459	0.18563	0.175616	0.147531
21.6	0.191209	0.192942	0.216557	0.185629	0.175492	0.147299
21.7	0.190955	0.192625	0.216015	0.185367	0.175428	0.147128
21.8	0.190574	0.192303	0.215813	0.185025	0.175515	0.146973
21.9	0.190435	0.192259	0.215756	0.184897	0.175282	0.146816
22	0.190149	0.191701	0.215266	0.184848	0.174724	0.146404
22.1	0.190041	0.191638	0.215041	0.184724	0.17485	0.146313
22.2	0.189338	0.191093	0.214469	0.184159	0.174214	0.146207
22.3	0.189539	0.191278	0.214572	0.184077	0.174247	0.145759
22.4	0.189319	0.190948	0.214526	0.184043	0.173996	0.145885
22.5	0.188824	0.190603	0.214182	0.183798	0.173799	0.145763
22.6	0.18878	0.190652	0.213975	0.183761	0.173949	0.145585
22.7	0.188739	0.190509	0.214008	0.183622	0.17361	0.145495
22.8	0.188448	0.190119	0.213714	0.183199	0.17359	0.145232
22.9	0.188445	0.189976	0.213414	0.183362	0.173439	0.145066
23	0.187911	0.189657	0.212988	0.182851	0.173042	0.14483
23.1	0.187808	0.18938	0.213004	0.182746	0.173049	0.144697
23.2	0.18762	0.189342	0.212706	0.182627	0.172947	0.144641
23.3	0.187592	0.189178	0.212619	0.182469	0.172706	0.144561
23.4	0.187146	0.188846	0.21244	0.182275	0.17236	0.144181
23.5	0.187146	0.188689	0.212006	0.181861	0.172286	0.144036
23.6	0.186758	0.188553	0.212022	0.181886	0.172306	0.143907
23.7	0.186657	0.188435	0.211857	0.181928	0.172143	0.143637
23.8	0.186675	0.188365	0.21182	0.181904	0.172184	0.143638
23.9	0.18632	0.188032	0.211327	0.181414	0.171745	0.143522
24	0.186105	0.187685	0.211229	0.181373	0.171513	0.14335
24.1	0.185897	0.187518	0.211092	0.181077	0.171532	0.14326
24.2	0.185732	0.187459	0.211054	0.181054	0.171448	0.142957
24.3	0.185371	0.187037	0.210999	0.180693	0.171154	0.142577
24.4	0.185386	0.187083	0.210791	0.180749	0.17124	0.142689
24.5	0.185268	0.186925	0.210826	0.180695	0.171001	0.142596
24.6	0.184809	0.1863	0.210151	0.180432	0.170932	0.142224
24.7	0.18458	0.186232	0.209781	0.180071	0.170712	0.142192
24.8	0.184619	0.186297	0.210113	0.180235	0.170408	0.142185
24.9	0.184238	0.185967	0.209994	0.180026	0.170534	0.141925
25	0.184191	0.185923	0.209357	0.179612	0.170092	0.141938
25.1	0.183932	0.185643	0.209398	0.179635	0.169923	0.141682
25.2	0.183817	0.185558	0.20908	0.179408	0.170018	0.141932
25.3	0.18375	0.185374	0.208944	0.179353	0.1698	0.141425
25.4	0.183376	0.185148	0.208842	0.179148	0.169655	0.141303
25.5	0.183293	0.185132	0.208728	0.178994	0.169774	0.141218
25.6	0.183059	0.184914	0.208597	0.178733	0.169737	0.14122
25.7	0.183018	0.184799	0.208558	0.178711	0.16956	0.140938
25.8	0.182726	0.184532	0.208196	0.178544	0.169367	0.140756
25.9	0.182645	0.184352	0.208032	0.178441	0.169373	0.140418
26	0.182295	0.184255	0.208097	0.178131	0.168787	0.140532
26.1	0.182184	0.183914	0.207613	0.178012	0.168931	0.140423
26.2	0.181903	0.183744	0.207245	0.177939	0.16874	0.140175
26.3	0.181837	0.183535	0.207134	0.177496	0.168413	0.139951
26.4	0.181501	0.183189	0.207096	0.177617	0.168704	0.14006
26.5	0.181411	0.183117	0.20721	0.177509	0.168264	0.139831
26.6	0.181565	0.183352	0.206853	0.17756	0.168376	0.139923
26.7	0.181407	0.183276	0.206931	0.177406	0.168119	0.139825
26.8	0.180991	0.18283	0.206552	0.177068	0.168144	0.139403
26.9	0.180871	0.182909	0.206571	0.177189	0.167989	0.139482
27	0.1807	0.182543	0.206399	0.176944	0.167897	0.139286
27.1	0.18055	0.182258	0.206041	0.176697	0.167633	0.139143
27.2	0.180385	0.182106	0.205885	0.176576	0.167599	0.139047
27.3	0.180282	0.182187	0.206023	0.176423	0.167651	0.138932
27.4	0.180376	0.181939	0.205877	0.176283	0.167555	0.138837
27.5	0.179975	0.181607	0.205595	0.176316	0.167212	0.138631
27.6	0.179814	0.181452	0.205377	0.176033	0.16699	0.138516
27.7	0.179614	0.181251	0.20493	0.176008	0.166826	0.138223
27.8	0.179369	0.181035	0.204798	0.175704	0.166888	0.138131
27.9	0.179115	0.180787	0.204995	0.175761	0.166265	0.138188
28	0.178883	0.180803	0.204582	0.175515	0.166554	0.138024
28.1	0.17905	0.180769	0.204407	0.175511	0.166499	0.137962
28.2	0.178698	0.180578	0.204352	0.175142	0.166276	0.137775
28.3	0.178868	0.180505	0.204663	0.175189	0.166194	0.137847
28.4	0.178415	0.180184	0.204076	0.175021	0.166113	0.13764
28.5	0.178486	0.180188	0.204064	0.174936	0.166244	0.137611
28.6	0.178261	0.17994	0.204046	0.174775	0.165737	0.137302
28.7	0.177895	0.179716	0.203662	0.174578	0.165766	0.137289
28.8	0.177922	0.179846	0.203761	0.174543	0.165493	0.13725
28.9	0.177721	0.179507	0.203627	0.174526	0.165369	0.137164
29	0.177643	0.179565	0.203303	0.174579	0.165444	0.136941
29.1	0.17755	0.179394	0.20352	0.174429	0.165175	0.13693
29.2	0.177347	0.179247	0.203134	0.174267	0.16538	0.136597
29.3	0.177122	0.179015	0.202942	0.174048	0.164919	0.136508
29.4	0.176939	0.178796	0.202462	0.173861	0.164835	0.136612
29.5	0.177085	0.179018	0.202579	0.17385	0.164981	0.136183
29.6	0.176781	0.178702	0.202602	0.173789	0.164822	0.136217
29.7	0.17643	0.178194	0.202148	0.173457	0.164418	0.135871
29.8	0.176474	0.17819	0.202206	0.173379	0.164259	0.136055
29.9	0.176529	0.178315	0.201989	0.17348	0.164313	0.135822
30	0.176165	0.177928	0.201944	0.173173	0.164262	0.136017
30.1	0.176065	0.177773	0.201841	0.173105	0.164027	0.13557
30.2	0.175992	0.177957	0.201641	0.173149	0.164134	0.135501
30.3	0.175852	0.177776	0.201722	0.172942	0.164191	0.13544
30.4	0.175539	0.177434	0.201252	0.172843	0.163969	0.135294
30.5	0.175443	0.177407	0.201255	0.17262	0.163832	0.135117
30.6	0.175336	0.17737	0.201309	0.17254	0.163868	0.13516
30.7	0.175411	0.177274	0.201161	0.172629	0.163649	0.135161
30.8	0.174927	0.17691	0.200839	0.172102	0.163629	0.134817
30.9	0.17499	0.176899	0.200813	0.172068	0.163712	0.1348
31	0.174855	0.176725	0.200768	0.172181	0.163468	0.134729
31.1	0.174855	0.176627	0.200947	0.171978	0.163499	0.134787
31.2	0.174584	0.176358	0.200169	0.171841	0.163282	0.134554
31.3	0.174571	0.176396	0.200209	0.171578	0.16322	0.134473
31.4	0.17445	0.17633	0.20031	0.17169	0.163241	0.134329
31.5	0.174273	0.176331	0.200135	0.171533	0.163308	0.134408
31.6	0.174222	0.176023	0.199929	0.171612	0.162982	0.134212
31.7	0.174048	0.176053	0.199763	0.171639	0.162768	0.134156
31.8	0.173929	0.175956	0.199604	0.171324	0.162736	0.134051
31.9	0.173786	0.175645	0.199651	0.171288	0.162847	0.133989
32	0.173606	0.175562	0.199524	0.171274	0.162461	0.13393
32.1	0.173438	0.175448	0.199612	0.17108	0.162309	0.133774
32.2	0.173315	0.175411	0.199492	0.171014	0.162299	0.133655
32.3	0.173141	0.175125	0.199	0.171062	0.162118	0.133529
32.4	0.173028	0.174863	0.199127	0.17075	0.162126	0.133409
32.5	0.172988	0.174956	0.198881	0.170584	0.161991	0.133391
32.6	0.17282	0.174857	0.198809	0.170454	0.161926	0.133127
32.7	0.172833	0.174807	0.198882	0.170494	0.161966	0.133195
32.8	0.17291	0.17474	0.198567	0.17045	0.161882	0.13308
32.9	0.17261	0.174658	0.198564	0.170256	0.161777	0.133086
33	0.172659	0.1746	0.198256	0.170289	0.161676	0.132958
33.1	0.17215	0.174263	0.198213	0.169986	0.161394	0.132895
33.2	0.171886	0.173984	0.197876	0.169812	0.16147	0.132649
33.3	0.172138	0.174096	0.198087	0.169808	0.161517	0.132688
33.4	0.172133	0.174074	0.197971	0.169835	0.161359	0.132737
33.5	0.171925	0.173881	0.197903	0.169913	0.161179	0.13258
33.6	0.171746	0.173715	0.197791	0.169707	0.161223	0.132355
33.7	0.171624	0.173607	0.19779	0.169492	0.161209	0.132345
33.8	0.1713	0.173267	0.197424	0.169375	0.161092	0.132198
33.9	0.171271	0.17327	0.197442	0.169035	0.160816	0.13208
34	0.17094	0.172978	0.196905	0.169089	0.16043	0.13187
34.1	0.17115	0.173043	0.196984	0.169195	0.160678	0.132014
34.2	0.170712	0.172705	0.197154	0.16923	0.160651	0.131982
34.3	0.170991	0.173032	0.196861	0.16908	0.160646	0.131881
34.4	0.170767	0.172755	0.196445	0.168836	0.160377	0.131725
34.5	0.170713	0.172737	0.196391	0.168877	0.160578	0.131913
34.6	0.170421	0.172504	0.196581	0.16873	0.160226	0.131588
34.7	0.17034	0.172238	0.196307	0.16874	0.160364	0.131517
34.8	0.170259	0.172156	0.196546	0.168569	0.159898	0.131426
34.9	0.170117	0.171889	0.196221	0.168323	0.159835	0.131441
35	0.170053	0.171993	0.195997	0.168581	0.159952	0.131076
35.1	0.16988	0.171888	0.196102	0.168227	0.159851	0.131314
35.2	0.169612	0.171758	0.195769	0.168217	0.159598	0.131074
35.3	0.169556	0.171492	0.195847	0.167991	0.159458	0.130985
35.4	0.169654	0.171686	0.195905	0.167936	0.159657	0.131028
35.5	0.169521	0.171294	0.195504	0.167499	0.159421	0.130898
35.6	0.169451	0.171317	0.195629	0.167809	0.159238	0.130808
35.7	0.16942	0.171315	0.195415	0.167599	0.159423	0.130637
35.8	0.169147	0.171139	0.195084	0.16759	0.159427	0.13052
35.9	0.169031	0.170833	0.195295	0.167625	0.159102	0.130608
36	0.168764	0.170737	0.195083	0.167416	0.159197	0.130338
36.1	0.168725	0.170621	0.195079	0.167268	0.15888	0.130335
36.2	0.168637	0.17055	0.195143	0.167289	0.159173	0.130416
36.3	0.168685	0.170592	0.194777	0.167132	0.159094	0.130172
36.4	0.168534	0.17057	0.19476	0.16716	0.158916	0.130118
36.5	0.168466	0.170367	0.19458	0.167146	0.158877	0.130136
36.6	0.168397	0.17028	0.194655	0.166842	0.158843	0.130224
36.7	0.168105	0.170139	0.194589	0.166959	0.15863	0.129757
36.8	0.168271	0.170135	0.194683	0.166856	0.158521	0.129796
36.9	0.168155	0.170035	0.19437	0.166953	0.158558	0.129726
37	0.167893	0.169785	0.19428	0.166669	0.158454	0.129628
37.1	0.167852	0.169777	0.19421	0.166606	0.158308	0.129522
37.2	0.167876	0.169654	0.194197	0.166613	0.158068	0.129408
37.3	0.167681	0.169556	0.193841	0.166578	0.157881	0.129409
37.4	0.167606	0.169403	0.193853	0.166397	0.15776	0.129209
37.5	0.167412	0.16938	0.193876	0.166141	0.157811	0.129095
37.6	0.16702	0.169055	0.193524	0.165954	0.157757	0.129101
37.7	0.16727	0.169077	0.193663	0.165918	0.157579	0.129044
37.8	0.167037	0.168991	0.193478	0.1658	0.157418	0.12894
37.9	0.166914	0.168889	0.19336	0.165745	0.157569	0.128871
38	0.166955	0.169004	0.193353	0.165571	0.157601	0.128811
38.1	0.166669	0.168631	0.19293	0.165565	0.157628	0.128855
38.2	0.166623	0.16861	0.192947	0.165819	0.157264	0.128714
38.3	0.166596	0.168573	0.192961	0.165621	0.157378	0.12865
38.4	0.166382	0.168348	0.192905	0.165375	0.157167	0.128503
38.5	0.166216	0.168152	0.192836	0.165168	0.156919	0.128461
38.6	0.166079	0.168076	0.192887	0.165195	0.157176	0.128289
38.7	0.166275	0.16828	0.192725	0.165343	0.157144	0.128343
38.8	0.166166	0.167964	0.192421	0.165254	0.156803	0.128357
38.9	0.166087	0.167978	0.192615	0.165058	0.156867	0.12824
39	0.165949	0.16786	0.19237	0.165178	0.156942	0.12808
39.1	0.165988	0.167789	0.192215	0.164865	0.156885	0.128183
39.2	0.165621	0.167615	0.192016	0.164866	0.15676	0.127839
39.3	0.165644	0.167481	0.192086	0.164723	0.156724	0.12795
39.4	0.165441	0.167514	0.191701	0.16455	0.15667	0.12779
39.5	0.165291	0.167306	0.191846	0.164449	0.156318	0.127948
39.6	0.165136	0.16713	0.191641	0.164397	0.156622	0.1276
39.7	0.165331	0.167219	0.19181	0.164579	0.156601	0.127766
39.8	0.164975	0.167117	0.191709	0.164517	0.156269	0.127587
39.9	0.165165	0.167196	0.191716	0.164278	0.156248	0.127656
40	0.164697	0.166878	0.191417	0.164225	0.156284	0.127448
40.1	0.164783	0.166812	0.191378	0.164105	0.156023	0.127414
40.2	0.164679	0.166639	0.191252	0.164127	0.156177	0.12723
40.3	0.164619	0.166474	0.191093	0.164137	0.155837	0.12732
40.4	0.164645	0.166566	0.191478	0.164172	0.155961	0.127189
40.5	0.164316	0.166159	0.191033	0.163876	0.155851	0.127237
40.6	0.164271	0.166185	0.190949	0.163768	0.155757	0.126861
40.7	0.164256	0.166173	0.190923	0.163809	0.155759	0.12706
40.8	0.164282	0.166391	0.190511	0.163812	0.155599	0.127014
40.9	0.163889	0.165826	0.190675	0.163631	0.155656	0.127003
41	0.164017	0.165929	0.190607	0.163563	0.155518	0.127
41.1	0.163881	0.165751	0.190358	0.163636	0.155515	0.126751
41.2	0.163858	0.165744	0.190491	0.163367	0.155661	0.126821
41.3	0.16376	0.165552	0.190242	0.163225	0.155488	0.126711
41.4	0.163513	0.165657	0.190015	0.163214	0.155164	0.126893
41.5	0.163267	0.165159	0.190059	0.163361	0.155233	0.126556
41.6	0.163482	0.165508	0.189967	0.163203	0.155081	0.126598
41.7	0.163346	0.165199	0.190047	0.163083	0.155148	0.126533
41.8	0.163239	0.165175	0.189664	0.162959	0.155154	0.126329
41.9	0.162976	0.164937	0.189416	0.163072	0.155137	0.126289
42	0.16291	0.165075	0.189791	0.162901	0.154803	0.126253
42.1	0.16293	0.164949	0.189605	0.162971	0.154777	0.126275
42.2	0.162737	0.164769	0.189134	0.162936	0.154863	0.126019
42.3	0.162687	0.164801	0.189385	0.163	0.154851	0.12627
42.4	0.162604	0.164645	0.189039	0.162641	0.154503	0.125977
42.5	0.162512	0.164497	0.189405	0.162801	0.154665	0.126046
42.6	0.162334	0.164414	0.188904	0.162365	0.15474	0.125974
42.7	0.162602	0.164579	0.189313	0.162419	0.154628	0.125807
42.8	0.162392	0.16447	0.188955	0.162395	0.154233	0.125638
42.9	0.162044	0.164246	0.188928	0.162264	0.154258	0.125859
43	0.162158	0.164185	0.188841	0.162342	0.154332	0.125619
43.1	0.162097	0.163987	0.188818	0.162313	0.154185	0.125606
43.2	0.161716	0.163808	0.188497	0.162109	0.154049	0.125636
43.3	0.161741	0.163834	0.188378	0.162064	0.153876	0.125621
43.4	0.161862	0.163948	0.188537	0.162153	0.153974	0.125568
43.5	0.161822	0.163793	0.187967	0.161931	0.154016	0.125343
43.6	0.161698	0.163694	0.188383	0.162	0.154004	0.125431
43.7	0.161545	0.163578	0.187951	0.1618	0.153687	0.125415
43.8	0.161347	0.163461	0.187859	0.161741	0.153837	0.1254
43.9	0.161237	0.16337	0.188133	0.1617	0.15389	0.125299
44	0.161222	0.163299	0.187852	0.161546	0.153681	0.125126
44.1	0.161163	0.163241	0.187849	0.161667	0.153752	0.125168
44.2	0.160935	0.16295	0.18758	0.161614	0.153465	0.124952
44.3	0.161017	0.163182	0.187261	0.161443	0.153321	0.125031
44.4	0.160888	0.163109	0.187287	0.161465	0.153662	0.125028
44.5	0.160831	0.162955	0.187359	0.161247	0.153594	0.124973
44.6	0.160806	0.162967	0.187464	0.161261	0.153331	0.124749
44.7	0.160635	0.162754	0.187055	0.161172	0.153001	0.124711
44.8	0.160658	0.162741	0.187218	0.161035	0.153104	0.124668
44.9	0.160486	0.162754	0.187162	0.16107	0.153009	0.124782
45	0.160478	0.162592	0.186956	0.160856	0.152859	0.124502
45.1	0.160494	0.162532	0.187004	0.160926	0.152958	0.124482
45.2	0.16027	0.162377	0.186652	0.160821	0.152764	0.124198
45.3	0.16016	0.162339	0.187035	0.160884	0.152985	0.124538
45.4	0.159983	0.162287	0.186747	0.160762	0.152816	0.124472
45.5	0.160042	0.162159	0.186557	0.160769	0.152723	0.124255
45.6	0.159919	0.162235	0.18642	0.160431	0.152733	0.124171
45.7	0.159992	0.162233	0.186576	0.160913	0.152634	0.124116
45.8	0.159881	0.16201	0.186561	0.160586	0.152713	0.123997
45.9	0.159799	0.16201	0.186453	0.160568	0.152617	0.124008
46	0.159832	0.161918	0.186439	0.160306	0.152514	0.124012
46.1	0.159613	0.161888	0.18634	0.160494	0.152335	0.123915
46.2	0.159576	0.16168	0.186209	0.160264	0.152367	0.123663
46.3	0.159413	0.161472	0.185901	0.160152	0.152353	0.123685
46.4	0.15925	0.161525	0.185964	0.160163	0.152075	0.123602
46.5	0.159404	0.161572	0.185936	0.160214	0.152407	0.123681
46.6	0.159257	0.161329	0.186014	0.160169	0.152	0.123565
46.7	0.159102	0.1614	0.185835	0.159891	0.152051	0.123617
46.8	0.159148	0.16126	0.185679	0.160075	0.152056	0.123399
46.9	0.159083	0.161199	0.186023	0.159965	0.152258	0.123486
47	0.1589	0.161106	0.185645	0.159927	0.152094	0.123369
47.1	0.15892	0.161127	0.185664	0.159921	0.152016	0.123405
47.2	0.158796	0.161015	0.18572	0.159917	0.151691	0.123193
47.3	0.158605	0.160939	0.185691	0.159737	0.151819	0.123291
47.4	0.158699	0.160806	0.185124	0.159569	0.151803	0.123245
47.5	0.158599	0.160776	0.185345	0.15962	0.151768	0.123171
47.6	0.158531	0.160693	0.185205	0.159698	0.151794	0.123024
47.7	0.15851	0.160596	0.18487	0.159132	0.151621	0.123249
47.8	0.15832	0.160545	0.184985	0.159549	0.151496	0.123069
47.9	0.158111	0.16038	0.184894	0.15924	0.151314	0.123064
48	0.158087	0.160492	0.184851	0.15931	0.151434	0.122881
48.1	0.158067	0.160466	0.184814	0.159204	0.151522	0.122993
48.2	0.15804	0.160388	0.184674	0.159169	0.151391	0.122884
48.3	0.157885	0.160283	0.184719	0.159219	0.151384	0.122755
48.4	0.157967	0.160155	0.184567	0.159198	0.151305	0.122712
48.5	0.157746	0.160042	0.184473	0.159053	0.151118	0.122686
48.6	0.157706	0.160103	0.184688	0.158872	0.15124	0.122733
48.7	0.157749	0.159987	0.184303	0.15919	0.150945	0.122515
48.8	0.157866	0.159976	0.184249	0.158969	0.151103	0.122706
48.9	0.157682	0.159794	0.184164	0.158673	0.150821	0.122599
49	0.157725	0.15984	0.184152	0.158871	0.150876	0.122675
49.1	0.157662	0.159757	0.183633	0.158743	0.150826	0.122646
49.2	0.157491	0.159551	0.183848	0.158692	0.150756	0.122505
49.3	0.157419	0.1596	0.184169	0.158587	0.15064	0.122452
49.4	0.157367	0.159462	0.184119	0.158495	0.15057	0.122077
49.5	0.157358	0.15925	0.183781	0.158365	0.150612	0.12216
49.6	0.157281	0.159357	0.183793	0.158479	0.150877	0.122107
49.7	0.157182	0.159175	0.183689	0.158527	0.150423	0.122164
49.8	0.157096	0.159239	0.183602	0.158327	0.150311	0.122173
49.9	0.157038	0.159101	0.183585	0.158463	0.150599	0.122137
50	0.156899	0.158971	0.183587	0.158279	0.150294	0.121924
50.1	0.156754	0.159031	0.183223	0.158098	0.150027	0.122007
50.2	0.156871	0.159065	0.183255	0.158246	0.150365	0.121848
50.3	0.1567	0.158838	0.183384	0.158252	0.15013	0.121936
50.4	0.156876	0.158886	0.183233	0.158161	0.150094	0.121857
50.5	0.156761	0.158586	0.182876	0.158468	0.150136	0.121864
50.6	0.156527	0.158505	0.183015	0.157919	0.150032	0.121755
50.7	0.1565	0.158576	0.182768	0.158024	0.150093	0.121879
50.8	0.156458	0.158667	0.183031	0.157838	0.150244	0.121867
50.9	0.156457	0.158576	0.183074	0.157916	0.150229	0.121826
51	0.156119	0.158441	0.182852	0.157982	0.149842	0.121484
51.1	0.156075	0.158367	0.182457	0.157688	0.149927	0.121495
51.2	0.155964	0.158224	0.182648	0.1579	0.149869	0.12135
51.3	0.156165	0.158354	0.182576	0.157704	0.14967	0.121537
51.4	0.155959	0.158198	0.182597	0.157756	0.149859	0.121406
51.5	0.156035	0.158304	0.182342	0.157615	0.149794	0.12141
51.6	0.155981	0.158201	0.182496	0.157714	0.149599	0.121427
51.7	0.155993	0.158139	0.18228	0.157692	0.149695	0.121241
51.8	0.155893	0.157982	0.182235	0.157566	0.149609	0.121176
51.9	0.155625	0.157863	0.182069	0.157232	0.1493	0.121187
52	0.155811	0.157938	0.182242	0.157424	0.149547	0.121301
52.1	0.155512	0.157702	0.182013	0.157248	0.149317	0.121179
52.2	0.155511	0.157806	0.181944	0.15715	0.149424	0.120954
52.3	0.155511	0.157825	0.181972	0.15726	0.149233	0.120974
52.4	0.155493	0.15768	0.181733	0.157065	0.149336	0.121052
52.5	0.155373	0.157657	0.182009	0.157222	0.149448	0.120966
52.6	0.155394	0.157676	0.181528	0.156967	0.149397	0.120909
52.7	0.155298	0.157499	0.181909	0.157202	0.149142	0.120831
52.8	0.155273	0.15746	0.181564	0.156949	0.149071	0.12091
52.9	0.155085	0.157327	0.181525	0.156879	0.148858	0.12076
53	0.155101	0.157116	0.181651	0.157092	0.149081	0.120661
53.1	0.154992	0.157184	0.181476	0.156854	0.148903	0.12068
53.2	0.154903	0.157277	0.181392	0.156799	0.148912	0.12078
53.3	0.154872	0.157104	0.181374	0.156851	0.148826	0.120641
53.4	0.154842	0.157176	0.181412	0.156593	0.148775	0.12052
53.5	0.1548	0.156847	0.181365	0.156805	0.148721	0.120465
53.6	0.154574	0.156816	0.180988	0.156648	0.148851	0.120616
53.7	0.154877	0.156923	0.181169	0.156863	0.148787	0.120516
53.8	0.154518	0.156782	0.180902	0.156726	0.148527	0.120546
53.9	0.154688	0.156668	0.181096	0.156601	0.148577	0.120594
54	0.154532	0.156985	0.180992	0.156745	0.1486	0.120262
54.1	0.154501	0.156729	0.181262	0.156667	0.148762	0.12023
54.2	0.154373	0.156585	0.180854	0.156623	0.14854	0.120102
54.3	0.154268	0.156474	0.180705	0.156421	0.148351	0.120115
54.4	0.154193	0.156398	0.180989	0.15648	0.148378	0.120181
54.5	0.154029	0.156424	0.180714	0.156505	0.148345	0.120112
54.6	0.154106	0.15644	0.180706	0.156549	0.148365	0.120059
54.7	0.153988	0.156216	0.180494	0.156379	0.148156	0.120139
54.8	0.153924	0.156111	0.180494	0.156448	0.148202	0.119866
54.9	0.153757	0.156189	0.180328	0.156402	0.148241	0.119833
55	0.153857	0.156294	0.18037	0.156556	0.14818	0.12002
55.1	0.153899	0.156169	0.180215	0.15624	0.148229	0.119845
55.2	0.153789	0.15605	0.180531	0.156228	0.147899	0.119917
55.3	0.153672	0.155999	0.179848	0.156165	0.14824	0.119807
55.4	0.153523	0.155816	0.180121	0.156198	0.148141	0.119859
55.5	0.153441	0.15569	0.180004	0.156126	0.147936	0.11975
55.6	0.153605	0.155821	0.180286	0.156046	0.148037	0.119794
55.7	0.153451	0.155601	0.180277	0.156033	0.147791	0.119467
55.8	0.153368	0.155593	0.180012	0.155994	0.147832	0.119696
55.9	0.153305	0.155737	0.180056	0.156054	0.147805	0.119587
56	0.153287	0.155521	0.179948	0.156032	0.14777	0.119321
56.1	0.153076	0.155342	0.179581	0.155882	0.147459	0.119566
56.2	0.152944	0.155253	0.17979	0.155775	0.147681	0.119303
56.3	0.153024	0.15526	0.179596	0.155698	0.147639	0.119476
56.4	0.152994	0.155228	0.179603	0.15576	0.147626	0.119368
56.5	0.152982	0.155243	0.179373	0.155611	0.147384	0.119328
56.6	0.152849	0.155337	0.179601	0.155557	0.147465	0.119455
56.7	0.15283	0.15483	0.179597	0.155446	0.147386	0.119387
56.8	0.152811	0.15509	0.179512	0.155467	0.147035	0.119372
56.9	0.152829	0.155056	0.179475	0.155298	0.147166	0.119254
57	0.152332	0.15469	0.17931	0.155181	0.14744	0.119157
57.1	0.152591	0.1549	0.179132	0.155389	0.1474	0.119195
57.2	0.152442	0.154692	0.179013	0.15541	0.14719	0.119087
57.3	0.15225	0.154699	0.179017	0.155088	0.146978	0.119105
57.4	0.152356	0.154717	0.179074	0.155265	0.147194	0.119034
57.5	0.152326	0.154807	0.179121	0.155385	0.146956	0.118941
57.6	0.152099	0.154602	0.178969	0.155327	0.147052	0.11899
57.7	0.152178	0.154458	0.178635	0.155197	0.146907	0.118949
57.8	0.152054	0.154479	0.178767	0.154983	0.146846	0.119083
57.9	0.152101	0.154613	0.17856	0.154997	0.147154	0.11902
58	0.152197	0.154396	0.178855	0.155073	0.146758	0.118878
58.1	0.152025	0.154443	0.178712	0.154957	0.146832	0.118828
58.2	0.151794	0.154427	0.178595	0.154882	0.146777	0.118786
58.3	0.151911	0.154363	0.178606	0.154941	0.146543	0.118592
58.4	0.151843	0.154157	0.1786	0.154706	0.146478	0.118548
58.5	0.152069	0.154253	0.178634	0.15479	0.146815	0.118529
58.6	0.151803	0.15412	0.178632	0.154845	0.146718	0.118558
58.7	0.15197	0.154195	0.178444	0.154581	0.146575	0.118708
58.8	0.151739	0.153992	0.178109	0.154764	0.146644	0.118553
58.9	0.151591	0.154	0.178219	0.154675	0.146653	0.118529
59	0.15143	0.153807	0.177991	0.154517	0.146499	0.118428
59.1	0.151377	0.153752	0.178072	0.154536	0.146434	0.118452
59.2	0.151309	0.153716	0.177944	0.154646	0.14665	0.118444
59.3	0.151397	0.153524	0.178145	0.154459	0.14666	0.118377
59.4	0.151163	0.153667	0.177985	0.154456	0.146562	0.118381
59.5	0.151266	0.153608	0.178049	0.154528	0.146445	0.118394
59.6	0.151218	0.153458	0.177873	0.154407	0.146064	0.118397
59.7	0.151015	0.153443	0.178064	0.154348	0.146253	0.11837
59.8	0.151076	0.153482	0.177943	0.154509	0.146114	0.118244
59.9	0.151189	0.153494	0.177972	0.154496	0.146084	0.118263
60	0.151119	0.153259	0.177729	0.154165	0.146172	0.118219
60.1	0.151038	0.153284	0.177562	0.154148	0.145954	0.118114
60.2	0.150869	0.153286	0.177603	0.154326	0.146124	0.11819
60.3	0.150754	0.153047	0.177486	0.154102	0.145845	0.118164
60.4	0.15063	0.152887	0.177248	0.154085	0.145919	0.1182
60.5	0.150639	0.153019	0.177276	0.154193	0.146055	0.118129
60.6	0.150559	0.152998	0.177206	0.153918	0.145725	0.117998
60.7	0.150639	0.15299	0.177246	0.154106	0.146015	0.117892
60.8	0.150519	0.152969	0.177201	0.153949	0.145951	0.117845
60.9	0.150703	0.153092	0.17716	0.154117	0.14599	0.117744
61	0.150315	0.15273	0.177083	0.153936	0.145625	0.117948
61.1	0.150358	0.152737	0.176902	0.153997	0.145812	0.117987
61.2	0.150371	0.152734	0.176798	0.153982	0.145752	0.117871
61.3	0.150263	0.15261	0.176664	0.1539	0.14533	0.117602
61.4	0.150311	0.152721	0.176807	0.153839	0.145574	0.117792
61.5	0.150187	0.152429	0.176924	0.153779	0.145516	0.117572
61.6	0.150122	0.152436	0.176466	0.153611	0.145286	0.117704
61.7	0.149993	0.152345	0.176762	0.153782	0.145322	0.117618
61.8	0.150003	0.152383	0.176202	0.153635	0.145417	0.117606
61.9	0.1501	0.152274	0.17659	0.153788	0.145407	0.117689
62	0.149852	0.152389	0.176567	0.153603	0.14514	0.117442
62.1	0.149816	0.152195	0.176343	0.153333	0.145374	0.117597
62.2	0.149834	0.152201	0.176349	0.153449	0.145273	0.117547
62.3	0.149889	0.152106	0.176516	0.153448	0.145182	0.117675
62.4	0.149682	0.152174	0.176348	0.153637	0.145098	0.117498
62.5	0.149737	0.152147	0.176355	0.153438	0.145236	0.117542
62.6	0.149608	0.15203	0.176539	0.153513	0.145037	0.117354
62.7	0.149605	0.151874	0.17611	0.153384	0.14496	0.117517
62.8	0.149624	0.151998	0.176073	0.15332	0.145307	0.11742
62.9	0.149512	0.152002	0.176438	0.153292	0.144977	0.117456
63	0.149314	0.151688	0.176199	0.153339	0.145078	0.117287
63.1	0.14948	0.151799	0.176068	0.153235	0.145058	0.117238
63.2	0.149242	0.151716	0.176016	0.153209	0.144937	0.117174
63.3	0.149179	0.151682	0.175951	0.153125	0.144903	0.117179
63.4	0.149216	0.151623	0.175979	0.152992	0.144848	0.117195
63.5	0.149304	0.151664	0.175971	0.15318	0.144996	0.117302
63.6	0.149111	0.151567	0.175651	0.152771	0.144745	0.117174
63.7	0.149055	0.15147	0.175871	0.153136	0.144769	0.117163
63.8	0.149114	0.151437	0.175572	0.152991	0.14485	0.117144
63.9	0.148919	0.151193	0.175558	0.152871	0.144719	0.117002
64	0.148861	0.151281	0.175631	0.152943	0.144732	0.116947
64.1	0.148836	0.151386	0.175524	0.152887	0.144528	0.116895
64.2	0.148771	0.151087	0.175463	0.152851	0.144401	0.116953
64.3	0.148818	0.151214	0.17545	0.152852	0.144691	0.117115
64.4	0.148736	0.151042	0.175438	0.152649	0.144454	0.116737
64.5	0.148677	0.151128	0.17544	0.152649	0.144579	0.116921
64.6	0.148636	0.151122	0.175524	0.152624	0.144535	0.116811
64.7	0.148571	0.150941	0.175586	0.152606	0.144571	0.116781
64.8	0.148537	0.150775	0.175634	0.152498	0.144546	0.11672
64.9	0.148487	0.150905	0.175351	0.152661	0.144622	0.11653
65	0.148442	0.150794	0.175384	0.152602	0.144605	0.116779
65.1	0.148355	0.150723	0.175125	0.152561	0.144372	0.116734
65.2	0.148388	0.150657	0.175266	0.152393	0.144426	0.116592
65.3	0.14839	0.150774	0.175107	0.152452	0.144213	0.116711
65.4	0.148344	0.15065	0.17503	0.152259	0.144052	0.116628
65.5	0.148257	0.150282	0.175062	0.152381	0.144108	0.116464
65.6	0.148119	0.150413	0.174706	0.152369	0.144319	0.11657
65.7	0.148161	0.15046	0.174965	0.152274	0.1442	0.116537
65.8	0.148015	0.150231	0.174696	0.152243	0.14393	0.116585
65.9	0.147953	0.150312	0.174657	0.152172	0.144274	0.116435
66	0.148018	0.150249	0.174569	0.152137	0.144136	0.116478
66.1	0.147771	0.150235	0.1748	0.152157	0.144146	0.116471
66.2	0.147967	0.15018	0.174348	0.152252	0.143763	0.116372
66.3	0.14783	0.150244	0.174424	0.152134	0.144163	0.116314
66.4	0.147733	0.150092	0.174668	0.152334	0.144086	0.116375
66.5	0.147581	0.150001	0.174323	0.152031	0.144036	0.116311
66.6	0.147602	0.149989	0.174138	0.151951	0.143945	0.116199
66.7	0.147777	0.15009	0.174554	0.152043	0.143809	0.11623
66.8	0.147703	0.150099	0.174164	0.152087	0.1438	0.116255
66.9	0.147655	0.149941	0.174148	0.152004	0.143826	0.116261
67	0.147543	0.149839	0.174373	0.151896	0.14391	0.115913
67.1	0.147294	0.149589	0.174198	0.151787	0.143757	0.116104
67.2	0.147426	0.149751	0.174095	0.15174	0.143567	0.11614
67.3	0.147496	0.149724	0.174053	0.151759	0.143806	0.116052
67.4	0.147343	0.149802	0.173968	0.151887	0.143899	0.116108
67.5	0.147356	0.149675	0.174197	0.151525	0.143698	0.115897
67.6	0.147307	0.149509	0.174196	0.151905	0.143685	0.116108
67.7	0.147406	0.149461	0.17419	0.151713	0.143611	0.115869
67.8	0.14723	0.149457	0.173551	0.151607	0.143385	0.11585
67.9	0.147219	0.149371	0.173864	0.151756	0.143481	0.115845
68	0.147073	0.149441	0.173834	0.151483	0.143513	0.11577
68.1	0.146993	0.14936	0.173905	0.151308	0.143328	0.115651
68.2	0.146941	0.149285	0.173485	0.151345	0.143212	0.115762
68.3	0.14679	0.149233	0.173779	0.151466	0.143425	0.115777
68.4	0.146927	0.14936	0.173749	0.15148	0.143206	0.115674
68.5	0.146879	0.149288	0.173828	0.151379	0.143107	0.115771
68.6	0.146836	0.149301	0.173558	0.151236	0.143143	0.115808
68.7	0.146738	0.14928	0.173531	0.151569	0.143201	0.115729
68.8	0.146701	0.149144	0.173669	0.151434	0.14301	0.115816
68.9	0.146621	0.149001	0.173318	0.151196	0.142928	0.115731
69	0.146426	0.14904	0.173598	0.15122	0.143043	0.115664
69.1	0.14646	0.148986	0.173236	0.151247	0.143001	0.115649
69.2	0.146492	0.148876	0.173291	0.151091	0.143114	0.115613
69.3	0.146621	0.148987	0.173451	0.151292	0.143268	0.115587
69.4	0.146526	0.148787	0.173496	0.151115	0.143052	0.115411
69.5	0.146409	0.148739	0.173246	0.151129	0.143139	0.115406
69.6	0.146247	0.148688	0.17321	0.151317	0.143219	0.115462
69.7	0.146272	0.148585	0.173091	0.151031	0.14298	0.115267
69.8	0.146224	0.148507	0.173403	0.151091	0.142647	0.11542
69.9	0.146292	0.148603	0.172939	0.150987	0.143042	0.115373
70	0.146216	0.148609	0.173241	0.150956	0.143124	0.115256
70.1	0.14614	0.148482	0.173023	0.151047	0.142975	0.115325
70.2	0.146105	0.148449	0.172845	0.151047	0.142843	0.11527
70.3	0.145907	0.148273	0.172974	0.150937	0.142802	0.115105
70.4	0.146091	0.148408	0.172921	0.150968	0.143028	0.115132
70.5	0.145981	0.148271	0.172739	0.150798	0.143109	0.115287
70.6	0.145888	0.148184	0.172706	0.150943	0.14281	0.115281
70.7	0.145888	0.148214	0.172721	0.150674	0.142782	0.115235
70.8	0.145872	0.148085	0.172839	0.150827	0.142848	0.115086
70.9	0.145882	0.148224	0.172639	0.150814	0.142538	0.115102
71	0.145948	0.148259	0.172455	0.150678	0.142849	0.115192
71.1	0.145782	0.14809	0.172594	0.150783	0.142651	0.115089
71.2	0.145682	0.148078	0.172528	0.150729	0.142441	0.114956
71.3	0.145698	0.148002	0.17234	0.150684	0.142345	0.115171
71.4	0.145628	0.147972	0.172446	0.150566	0.142538	0.115047
71.5	0.145645	0.148054	0.172572	0.150656	0.142328	0.115075
71.6	0.145557	0.14786	0.172269	0.150586	0.142375	0.114918
71.7	0.14534	0.147688	0.172329	0.150237	0.142397	0.114877
71.8	0.145391	0.147744	0.172213	0.150423	0.142402	0.114846
71.9	0.145481	0.147707	0.17206	0.150614	0.142376	0.115019
72	0.145407	0.147763	0.172091	0.150594	0.142426	0.114861
72.1	0.14534	0.14762	0.171985	0.150307	0.142349	0.114825
72.2	0.145336	0.147376	0.172286	0.150355	0.142582	0.114862
72.3	0.145253	0.147498	0.172071	0.150514	0.142244	0.114871
72.4	0.145266	0.147466	0.172054	0.150335	0.142146	0.114735
72.5	0.145265	0.147422	0.172127	0.150244	0.142234	0.114768
72.6	0.145278	0.147549	0.171975	0.150336	0.142105	0.11467
72.7	0.14503	0.147293	0.171894	0.150246	0.142293	0.114716
72.8	0.145189	0.147429	0.171978	0.150574	0.142218	0.114732
72.9	0.145	0.147428	0.171717	0.15032	0.142195	0.114542
73	0.144883	0.147326	0.171815	0.150081	0.142415	0.114501
73.1	0.144902	0.147167	0.171804	0.15005	0.142097	0.114442
73.2	0.144907	0.14704	0.171957	0.149997	0.142188	0.114461
73.3	0.14478	0.147057	0.171841	0.150147	0.142044	0.114595
73.4	0.14483	0.147072	0.171859	0.150056	0.142049	0.114512
73.5	0.144775	0.147011	0.171923	0.149973	0.142005	0.114439
73.6	0.144734	0.147067	0.171508	0.150069	0.141825	0.114371
73.7	0.144677	0.146932	0.1714	0.149783	0.141781	0.114453
73.8	0.144699	0.146851	0.171606	0.149896	0.141989	0.11442
73.9	0.144482	0.146786	0.171519	0.14989	0.141757	0.114264
74	0.144375	0.146598	0.171412	0.149867	0.14206	0.114297
74.1	0.144473	0.146669	0.171503	0.149753	0.142001	0.114203
74.2	0.144512	0.146768	0.171557	0.149917	0.141687	0.114454
74.3	0.14435	0.14655	0.171178	0.149931	0.141649	0.114278
74.4	0.144432	0.146763	0.171175	0.149897	0.141941	0.114352
74.5	0.14446	0.14653	0.171039	0.149961	0.14169	0.114166
74.6	0.144194	0.146362	0.171093	0.14973	0.141672	0.114285
74.7	0.14434	0.146582	0.171031	0.149755	0.141586	0.114242
74.8	0.144118	0.146532	0.171043	0.149768	0.141695	0.114219
74.9	0.144009	0.146247	0.170908	0.149629	0.14149	0.114225
75	0.144018	0.146158	0.170944	0.149781	0.141439	0.11401
75.1	0.144105	0.146413	0.170945	0.149863	0.141773	0.114118
75.2	0.143916	0.146193	0.171019	0.149727	0.141214	0.114066
75.3	0.143892	0.146134	0.17081	0.149473	0.141472	0.11408
75.4	0.143898	0.146178	0.170719	0.149509	0.141271	0.113914
75.5	0.143604	0.146124	0.170591	0.149433	0.141234	0.114003
75.6	0.14398	0.146032	0.170735	0.14945	0.141407	0.114002
75.7	0.143938	0.146117	0.170622	0.149384	0.141554	0.113961
75.8	0.143794	0.146163	0.170346	0.149492	0.141337	0.113977
75.9	0.143746	0.145973	0.170722	0.149439	0.141298	0.113883
76	0.14366	0.145988	0.170438	0.149454	0.141082	0.113981
76.1	0.143648	0.145937	0.170502	0.149173	0.14134	0.113786
76.2	0.143503	0.145728	0.170474	0.14937	0.141294	0.113788
76.3	0.143714	0.145928	0.170621	0.149504	0.141205	0.113891
76.4	0.143458	0.145971	0.170319	0.149288	0.141154	0.113896
76.5	0.143713	0.146096	0.170465	0.149248	0.141154	0.113803
76.6	0.143495	0.145881	0.170295	0.14917	0.141127	0.113736
76.7	0.143434	0.145769	0.170277	0.1493	0.141028	0.113721
76.8	0.143377	0.145648	0.169784	0.149189	0.141011	0.113894
76.9	0.143293	0.145493	0.170316	0.14923	0.140916	0.113724
77	0.143334	0.14558	0.170042	0.149181	0.14117	0.113744
77.1	0.143283	0.145584	0.17013	0.149096	0.140963	0.113596
77.2	0.143116	0.145487	0.170082	0.149008	0.140926	0.113451
77.3	0.143224	0.145522	0.170053	0.149177	0.141018	0.113679
77.4	0.143095	0.145554	0.170216	0.148902	0.140833	0.113621
77.5	0.143202	0.145492	0.169909	0.149277	0.140753	0.113609
77.6	0.143146	0.145406	0.169956	0.149026	0.140919	0.113574
77.7	0.143158	0.145507	0.169741	0.149129	0.140776	0.113668
77.8	0.142949	0.145263	0.169757	0.149075	0.140921	0.113578
77.9	0.143042	0.145393	0.169706	0.148995	0.140693	0.11348
78	0.143152	0.145421	0.169735	0.149134	0.140809	0.113486
78.1	0.14294	0.145277	0.16961	0.14892	0.140689	0.113541
78.2	0.142796	0.144982	0.169763	0.148946	0.140598	0.113466
78.3	0.142926	0.144992	0.169547	0.148944	0.140637	0.1135
78.4	0.142942	0.145167	0.169537	0.14885	0.140618	0.113498
78.5	0.142862	0.145176	0.169446	0.149103	0.140735	0.113497
78.6	0.142685	0.145059	0.169529	0.148812	0.140581	0.113484
78.7	0.142988	0.145194	0.169415	0.149021	0.140584	0.113502
78.8	0.142692	0.145129	0.16957	0.148843	0.140616	0.113276
78.9	0.142653	0.144794	0.169388	0.148797	0.140625	0.113502
79	0.14245	0.144949	0.169306	0.148775	0.140308	0.113282
79.1	0.142663	0.14508	0.1693	0.149029	0.140447	0.113242
79.2	0.142444	0.144798	0.169259	0.148781	0.140447	0.113108
79.3	0.142556	0.144726	0.169153	0.148746	0.140231	0.113264
79.4	0.142402	0.144703	0.169512	0.148657	0.14034	0.113397
79.5	0.142354	0.14462	0.16909	0.148517	0.140424	0.113247
79.6	0.14242	0.144663	0.169073	0.148616	0.140204	0.113236
79.7	0.142283	0.144623	0.169101	0.148678	0.140306	0.113344
79.8	0.142246	0.144504	0.169108	0.148559	0.14007	0.11315
79.9	0.142152	0.14447	0.169015	0.14831	0.140152	0.113152
80	0.14213	0.144506	0.16915	0.148539	0.140086	0.113266
80.1	0.142198	0.144491	0.169221	0.148527	0.140158	0.113233
80.2	0.142146	0.144399	0.168775	0.148429	0.140226	0.11327
80.3	0.142045	0.14449	0.16882	0.14852	0.140164	0.113147
80.4	0.142136	0.144521	0.168669	0.148498	0.140174	0.113078
80.5	0.141977	0.144357	0.16899	0.148548	0.139756	0.112921
80.6	0.141953	0.144244	0.168615	0.148509	0.140078	0.113095
80.7	0.141958	0.144066	0.168689	0.148472	0.1398	0.113019
80.8	0.141869	0.144158	0.168507	0.148386	0.139979	0.112995
80.9	0.14184	0.144301	0.168567	0.148394	0.140006	0.112815
81	0.141649	0.144075	0.168472	0.148288	0.139918	0.113049
81.1	0.141871	0.14421	0.168712	0.148363	0.139762	0.112825
81.2	0.141787	0.144202	0.168637	0.148404	0.139849	0.112916
81.3	0.141718	0.144149	0.168613	0.148185	0.139834	0.112731
81.4	0.141674	0.144	0.168432	0.148234	0.139768	0.112932
81.5	0.14167	0.143878	0.168631	0.148137	0.139886	0.112849
81.6	0.141585	0.143947	0.168256	0.148227	0.139774	0.112572
81.7	0.141567	0.143926	0.168246	0.148357	0.139685	0.112782
81.8	0.141439	0.143851	0.168564	0.148431	0.139756	0.112726
81.9	0.141702	0.143768	0.16862	0.148282	0.140106	0.112812
82	0.14136	0.14366	0.168349	0.148035	0.139675	0.112651
82.1	0.141528	0.143783	0.168377	0.148327	0.139656	0.11274
82.2	0.141419	0.143688	0.168112	0.148144	0.13964	0.112808
82.3	0.141442	0.14376	0.16831	0.148164	0.139651	0.112666
82.4	0.141424	0.143616	0.168318	0.148023	0.139854	0.112686
82.5	0.141346	0.143781	0.168137	0.148141	0.139777	0.112593
82.6	0.141324	0.143747	0.168162	0.148152	0.139641	0.112639
82.7	0.141275	0.143644	0.167966	0.148065	0.139599	0.112535
82.8	0.141331	0.143749	0.168086	0.148121	0.139662	0.112717
82.9	0.141349	0.143625	0.1682	0.148149	0.139873	0.112531
83	0.141091	0.143481	0.168021	0.147891	0.139337	0.112608
83.1	0.141156	0.143507	0.168186	0.148034	0.139391	0.11256
83.2	0.141181	0.143611	0.168287	0.148055	0.139421	0.112629
83.3	0.141212	0.143528	0.168069	0.147822	0.139364	0.112609
83.4	0.14103	0.143267	0.16788	0.147827	0.139523	0.1127
83.5	0.141024	0.143449	0.168113	0.147771	0.139398	0.112538
83.6	0.141169	0.143422	0.168197	0.147839	0.139411	0.112629
83.7	0.141071	0.143395	0.16804	0.147917	0.139138	0.112527
83.8	0.140949	0.143306	0.167927	0.147852	0.139494	0.112599
83.9	0.140854	0.143247	0.167541	0.147817	0.139322	0.11227
84	0.140997	0.143286	0.167806	0.147643	0.139314	0.112568
84.1	0.140904	0.143249	0.167687	0.147618	0.139161	0.112462
84.2	0.140999	0.143301	0.167933	0.14771	0.139376	0.11246
84.3	0.140838	0.143231	0.167579	0.147743	0.139344	0.112312
84.4	0.140778	0.143235	0.167834	0.147798	0.139276	0.112397
84.5	0.140779	0.143062	0.167717	0.147605	0.139236	0.112357
84.6	0.140713	0.14297	0.167581	0.147567	0.139165	0.112274
84.7	0.140795	0.142981	0.16776	0.147473	0.139091	0.112341
84.8	0.140697	0.143014	0.167449	0.14735	0.13922	0.112223
84.9	0.140628	0.143066	0.167333	0.147478	0.139106	0.112406
85	0.140826	0.143047	0.167631	0.147575	0.139311	0.112303
85.1	0.140689	0.142977	0.16736	0.147445	0.139014	0.112266
85.2	0.140689	0.142886	0.167236	0.147303	0.139129	0.112131
85.3	0.140618	0.142773	0.16731	0.147587	0.138974	0.112096
85.4	0.140576	0.142866	0.167486	0.147282	0.139045	0.112075
85.5	0.140595	0.142818	0.167434	0.147437	0.138988	0.112043
85.6	0.140309	0.142764	0.167496	0.147166	0.139022	0.112111
85.7	0.140298	0.142616	0.167171	0.147139	0.138855	0.11209
85.8	0.140438	0.142607	0.16719	0.147266	0.1389	0.112048
85.9	0.140359	0.142705	0.167026	0.147229	0.138816	0.112196
86	0.140313	0.142589	0.167058	0.147153	0.138877	0.111968
86.1	0.140167	0.142578	0.167344	0.147216	0.138975	0.111873
86.2	0.140239	0.142524	0.167082	0.147121	0.138919	0.112073
86.3	0.140101	0.142495	0.167193	0.147008	0.13885	0.112056
86.4	0.140335	0.142752	0.167087	0.147163	0.139051	0.111939
86.5	0.140282	0.142481	0.167138	0.147118	0.138977	0.111928
86.6	0.140182	0.142575	0.166923	0.147181	0.138778	0.111961
86.7	0.140224	0.142547	0.166992	0.147046	0.1388	0.11195
86.8	0.140041	0.142487	0.166791	0.146998	0.138833	0.111841
86.9	0.140142	0.142325	0.166673	0.146993	0.138655	0.111955
87	0.139937	0.142434	0.16727	0.146937	0.138656	0.112009
87.1	0.140005	0.142245	0.167041	0.146932	0.138635	0.111939
87.2	0.139992	0.142225	0.166653	0.147079	0.138568	0.111701
87.3	0.139955	0.142151	0.166715	0.14699	0.138716	0.111931
87.4	0.139904	0.142215	0.166614	0.146817	0.138679	0.111744
87.5	0.139892	0.142262	0.166679	0.146852	0.138682	0.111594
87.6	0.139891	0.142263	0.16681	0.146857	0.138605	0.111605
87.7	0.139738	0.141994	0.166666	0.146855	0.138634	0.111661
87.8	0.139882	0.142211	0.166597	0.146883	0.138524	0.111679
87.9	0.139768	0.141964	0.1665	0.146778	0.138449	0.111687
88	0.139764	0.142076	0.166705	0.146722	0.138447	0.111547
88.1	0.1397	0.142065	0.166332	0.146814	0.138464	0.111659
88.2	0.139754	0.142253	0.166639	0.146835	0.138279	0.111661
88.3	0.139834	0.142046	0.166507	0.146735	0.138463	0.111671
88.4	0.13968	0.142008	0.166254	0.146751	0.138393	0.111718
88.5	0.139556	0.141819	0.166204	0.146745	0.138367	0.111629
88.6	0.139486	0.141737	0.166217	0.146661	0.138315	0.111605
88.7	0.139594	0.141824	0.166413	0.146654	0.138311	0.111538
88.8	0.13962	0.141842	0.166261	0.146717	0.138308	0.111503
88.9	0.139593	0.141899	0.166232	0.146637	0.138154	0.111528
89	0.139392	0.14167	0.165928	0.146664	0.138092	0.11156
89.1	0.139391	0.141692	0.166166	0.146706	0.138091	0.111399
89.2	0.139255	0.141637	0.166239	0.146643	0.13826	0.111499
89.3	0.139291	0.141684	0.166045	0.146457	0.138323	0.111326
89.4	0.139287	0.141549	0.166101	0.146766	0.13824	0.111351
89.5	0.139459	0.1416	0.166109	0.14661	0.138277	0.111489
89.6	0.139429	0.141562	0.166146	0.146836	0.138194	0.111326
89.7	0.139316	0.141599	0.166058	0.146621	0.137897	0.111342
89.8	0.139189	0.141571	0.166273	0.146741	0.138246	0.111374
89.9	0.139238	0.14147	0.165915	0.14661	0.138087	0.111315
90	0.139187	0.141566	0.165989	0.14668	0.138098	0.111483
90.1	0.139107	0.141399	0.165628	0.146816	0.13804	0.111237
90.2	0.139122	0.141552	0.166041	0.14648	0.137986	0.111316
90.3	0.138979	0.141287	0.166039	0.146629	0.138042	0.11123
90.4	0.138928	0.141215	0.165586	0.146384	0.137892	0.111192
90.5	0.138817	0.141176	0.165888	0.146563	0.137943	0.111206
90.6	0.138918	0.141253	0.165837	0.146554	0.137877	0.111253
90.7	0.138956	0.141248	0.165506	0.146472	0.137943	0.111305
90.8	0.138723	0.141256	0.165557	0.146575	0.137958	0.11123
90.9	0.138802	0.141253	0.165681	0.146373	0.137717	0.111157
91	0.138796	0.141324	0.165747	0.146418	0.137712	0.11101
91.1	0.138739	0.141265	0.165538	0.146351	0.137735	0.111022
91.2	0.138688	0.141164	0.165666	0.14647	0.137728	0.111105
91.3	0.138691	0.141107	0.165435	0.146432	0.137568	0.111144
91.4	0.13861	0.141066	0.165617	0.146405	0.137485	0.111193
91.5	0.138687	0.141079	0.165496	0.146343	0.137757	0.111054
91.6	0.138609	0.141021	0.16539	0.146282	0.137792	0.111002
91.7	0.138502	0.141101	0.165411	0.146274	0.137553	0.110984
91.8	0.138534	0.140942	0.165461	0.146284	0.137809	0.11105
91.9	0.138437	0.14093	0.16536	0.146451	0.137567	0.111087
92	0.138561	0.141008	0.16536	0.146351	0.137492	0.111023
92.1	0.138594	0.140987	0.165316	0.146343	0.137553	0.110974
92.2	0.138467	0.14074	0.165036	0.146305	0.137464	0.110876
92.3	0.138523	0.140841	0.16519	0.146259	0.137445	0.110957
92.4	0.138344	0.140772	0.164822	0.146123	0.137673	0.110936
92.5	0.138374	0.140851	0.165165	0.146103	0.137448	0.110996
92.6	0.138433	0.140775	0.165113	0.146194	0.137448	0.11079
92.7	0.138383	0.140651	0.165044	0.146061	0.137449	0.110828
92.8	0.138358	0.140694	0.165163	0.146193	0.137499	0.110788
92.9	0.138184	0.140707	0.165275	0.146175	0.137429	0.110931
93	0.138213	0.140598	0.165094	0.146088	0.137234	0.110742
93.1	0.138034	0.140563	0.165236	0.146068	0.137426	0.110904
93.2	0.1382	0.140703	0.16496	0.146117	0.137327	0.110889
93.3	0.138174	0.140504	0.165038	0.146311	0.137487	0.11089
93.4	0.138109	0.140581	0.164893	0.14603	0.137266	0.110852
93.5	0.138169	0.14059	0.164981	0.146077	0.137284	0.110672
93.6	0.138009	0.140365	0.164677	0.145961	0.137141	0.110686
93.7	0.138044	0.140401	0.164746	0.146138	0.137282	0.110765
93.8	0.137895	0.140371	0.164726	0.146064	0.137169	0.110701
93.9	0.137999	0.140476	0.164965	0.146004	0.137116	0.110652
94	0.137832	0.140309	0.164599	0.145851	0.13707	0.110741
94.1	0.137938	0.140357	0.164741	0.146088	0.137253	0.110683
94.2	0.137867	0.140334	0.164593	0.145925	0.137026	0.110631
94.3	0.1377	0.140309	0.164423	0.145754	0.137058	0.110682
94.4	0.137786	0.140474	0.1646	0.145878	0.137071	0.11054
94.5	0.13758	0.140152	0.164788	0.145756	0.137084	0.110499
94.6	0.137563	0.140018	0.164552	0.145723	0.137042	0.110557
94.7	0.137627	0.14029	0.164518	0.145744	0.137073	0.110576
94.8	0.137483	0.140145	0.164113	0.145811	0.137017	0.110468
94.9	0.137488	0.140237	0.164387	0.145806	0.137051	0.110799
95	0.137667	0.140268	0.164552	0.145874	0.137052	0.110847
95.1	0.137471	0.140161	0.164296	0.145698	0.137057	0.110703
95.2	0.137549	0.140162	0.164239	0.145724	0.137108	0.110766
95.3	0.137618	0.14014	0.164377	0.145776	0.136984	0.110775
95.4	0.137373	0.140108	0.164572	0.14561	0.136876	0.110683
95.5	0.137634	0.140057	0.164391	0.145536	0.137071	0.110629
95.6	0.137385	0.140021	0.164311	0.145423	0.136928	0.110513
95.7	0.137433	0.139989	0.164242	0.145415	0.137011	0.110548
95.8	0.137245	0.140069	0.164254	0.145616	0.137004	0.110665
95.9	0.137311	0.139894	0.164198	0.145487	0.136996	0.110685
96	0.13738	0.140033	0.164268	0.145339	0.136879	0.110597
96.1	0.137149	0.139981	0.164197	0.145494	0.136919	0.110528
96.2	0.137286	0.139763	0.164238	0.145776	0.136735	0.11056
96.3	0.137348	0.140007	0.164377	0.145509	0.136809	0.110513
96.4	0.137194	0.139912	0.163916	0.145474	0.136881	0.11064
96.5	0.137048	0.139681	0.163926	0.145411	0.136704	0.11056
96.6	0.137082	0.139894	0.163801	0.145434	0.136668	0.110358
96.7	0.137199	0.13984	0.164099	0.145476	0.136813	0.110357
96.8	0.137009	0.139717	0.163816	0.145454	0.136738	0.110418
96.9	0.137041	0.139717	0.164014	0.145229	0.136658	0.110311
97	0.137068	0.139627	0.163779	0.145287	0.13654	0.110448
97.1	0.13695	0.139472	0.163939	0.145279	0.136319	0.110342
97.2	0.136989	0.139566	0.163546	0.145281	0.136453	0.110275
97.3	0.136841	0.139655	0.164044	0.145317	0.136511	0.110232
97.4	0.136929	0.139698	0.163729	0.145183	0.136606	0.110336
97.5	0.136748	0.139541	0.163767	0.145185	0.136674	0.110404
97.6	0.136761	0.139448	0.163739	0.14506	0.136585	0.110421
97.7	0.136755	0.139611	0.163877	0.145103	0.136514	0.110367
97.8	0.136858	0.139445	0.163519	0.14507	0.136355	0.110203
97.9	0.136803	0.139377	0.163735	0.145096	0.136414	0.11029
98	0.136871	0.139569	0.163594	0.145195	0.136552	0.110477
98.1	0.136712	0.13926	0.163579	0.145209	0.136443	0.110341
98.2	0.136883	0.139317	0.163575	0.145127	0.136637	0.110284
98.3	0.136869	0.139492	0.163613	0.144949	0.136431	0.110367
98.4	0.136685	0.139388	0.163516	0.145004	0.136237	0.110096
98.5	0.136742	0.139341	0.163354	0.144943	0.136523	0.110231
98.6	0.136701	0.139236	0.163512	0.14494	0.136434	0.110236
98.7	0.136735	0.139148	0.163227	0.145007	0.136242	0.110081
98.8	0.136489	0.139111	0.163131	0.14503	0.136359	0.110179
98.9	0.136629	0.139127	0.163233	0.145019	0.136252	0.110169
99	0.136567	0.13914	0.16324	0.14494	0.136448	0.110274
99.1	0.13646	0.139047	0.163489	0.144988	0.136524	0.110159
99.2	0.136674	0.139148	0.163454	0.144883	0.136329	0.110264
99.3	0.136663	0.139136	0.163564	0.14494	0.136339	0.110052
99.4	0.136479	0.138994	0.163187	0.145139	0.136193	0.110221
99.5	0.136371	0.139028	0.1633	0.144793	0.135998	0.110025
99.6	0.136445	0.138897	0.163221	0.144916	0.136282	0.11022
99.7	0.136258	0.138859	0.163054	0.144771	0.135939	0.110059
99.8	0.136245	0.138862	0.163177	0.144763	0.136186	0.109991
99.9	0.136321	0.138982	0.163213	0.14491	0.136235	0.110076
100	0.136285	0.138817	0.162956	0.144738	0.136037	0.11024
100.1	0.136216	0.138799	0.163193	0.144746	0.13625	0.110067
100.2	0.136253	0.138773	0.162943	0.144649	0.135866	0.109889
100.3	0.136614	0.138999	0.163211	0.144663	0.136059	0.110158
100.4	0.136249	0.138763	0.162819	0.144729	0.13626	0.110101
100.5	0.136284	0.138677	0.16324	0.144642	0.136149	0.109925
100.6	0.136183	0.138793	0.163049	0.144598	0.13594	0.110003
100.7	0.13606	0.138668	0.162984	0.144704	0.136053	0.110002
100.8	0.135981	0.138632	0.16266	0.144708	0.135979	0.110045
100.9	0.1361	0.138843	0.162842	0.144725	0.13608	0.109908
101	0.136154	0.138597	0.162674	0.144452	0.135974	0.109802
101.1	0.136042	0.138589	0.162896	0.144647	0.136286	0.10992
101.2	0.135984	0.138574	0.163124	0.144578	0.13599	0.109699
101.3	0.135917	0.138536	0.162901	0.144536	0.135875	0.109736
101.4	0.135884	0.138432	0.162831	0.144456	0.136037	0.109786
101.5	0.135987	0.13849	0.162686	0.144663	0.135983	0.10985
101.6	0.13588	0.138263	0.162653	0.144349	0.135904	0.109739
101.7	0.135815	0.138386	0.16259	0.144508	0.135981	0.109807
101.8	0.135808	0.138353	0.162553	0.14444	0.135944	0.109889
101.9	0.135852	0.138264	0.162836	0.144401	0.135949	0.109778
102	0.135689	0.138091	0.162577	0.144594	0.135622	0.109852
102.1	0.135893	0.138227	0.162647	0.144378	0.135674	0.109804
102.2	0.135822	0.138194	0.162747	0.144427	0.135867	0.109615
102.3	0.135763	0.138346	0.162678	0.144359	0.135814	0.1097
102.4	0.135823	0.138242	0.16238	0.144462	0.135815	0.109695
102.5	0.135571	0.138202	0.162494	0.144366	0.135939	0.109813
102.6	0.135617	0.138128	0.162337	0.144379	0.135783	0.109653
102.7	0.135643	0.138092	0.162444	0.14447	0.135552	0.109662
102.8	0.135581	0.137938	0.162331	0.144292	0.135615	0.10963
102.9	0.135663	0.138067	0.162464	0.1443	0.135845	0.109624
103	0.135508	0.137962	0.162218	0.144337	0.135691	0.109608
103.1	0.135423	0.137937	0.162341	0.14447	0.135932	0.10955
103.2	0.135449	0.137996	0.162207	0.144236	0.135623	0.109574
103.3	0.135524	0.137945	0.162085	0.144208	0.135626	0.109657
103.4	0.135442	0.137888	0.162348	0.144212	0.135629	0.109608
103.5	0.135376	0.137983	0.162527	0.144344	0.135927	0.109492
103.6	0.135428	0.137904	0.162364	0.14417	0.135844	0.109498
103.7	0.135343	0.137888	0.162366	0.144184	0.135707	0.109522
103.8	0.135356	0.137727	0.162073	0.144111	0.135471	0.109543
103.9	0.135125	0.137693	0.162433	0.144101	0.135553	0.109484
104	0.135241	0.137845	0.162045	0.144057	0.135561	0.109501
104.1	0.135273	0.137804	0.162071	0.143916	0.135655	0.109364
104.2	0.13539	0.137822	0.16184	0.143967	0.135723	0.109454
104.3	0.135131	0.137617	0.161952	0.143926	0.135563	0.109498
104.4	0.135072	0.137655	0.161985	0.143821	0.135502	0.109529
104.5	0.135142	0.137633	0.162125	0.143795	0.135653	0.109419
104.6	0.135251	0.137759	0.161809	0.143924	0.135519	0.109378
104.7	0.135002	0.137506	0.162031	0.144107	0.135474	0.109479
104.8	0.134991	0.137587	0.161845	0.143892	0.135544	0.109423
104.9	0.135123	0.137649	0.161967	0.143876	0.135389	0.109345
105	0.134936	0.137485	0.162004	0.143696	0.135659	0.109205
105.1	0.134911	0.137374	0.161904	0.143654	0.135258	0.109312
105.2	0.134942	0.137434	0.161641	0.143689	0.135528	0.109251
105.3	0.135018	0.137454	0.161534	0.143715	0.135438	0.109377
105.4	0.13511	0.137708	0.161788	0.143734	0.135446	0.109367
105.5	0.134886	0.137461	0.16199	0.143859	0.135357	0.109262
105.6	0.134709	0.137418	0.161806	0.143686	0.135668	0.109215
105.7	0.134795	0.137408	0.161636	0.143851	0.135442	0.109278
105.8	0.134897	0.137566	0.161766	0.143862	0.135564	0.109236
105.9	0.134856	0.137474	0.161592	0.143879	0.135461	0.109257
106	0.134724	0.137318	0.161664	0.143772	0.135278	0.109244
106.1	0.13479	0.137334	0.161759	0.1437	0.135276	0.109117
106.2	0.134742	0.137334	0.161527	0.143717	0.135494	0.109075
106.3	0.134967	0.137479	0.161596	0.143566	0.135108	0.109144
106.4	0.13471	0.137316	0.161663	0.143631	0.135217	0.108946
106.5	0.134639	0.137326	0.161723	0.143612	0.135072	0.109144
106.6	0.134656	0.137423	0.161314	0.143637	0.135218	0.109079
106.7	0.134647	0.137254	0.161409	0.143533	0.135215	0.109194
106.8	0.134525	0.137312	0.161446	0.143742	0.135241	0.10898
106.9	0.134568	0.137196	0.161478	0.143702	0.135472	0.109142
107	0.134454	0.13717	0.161492	0.143585	0.135108	0.109128
107.1	0.134618	0.137303	0.161294	0.143763	0.13531	0.109187
107.2	0.134448	0.137222	0.1614	0.143425	0.135084	0.108921
107.3	0.134478	0.137322	0.161359	0.143662	0.135422	0.109135
107.4	0.134349	0.137077	0.161245	0.143431	0.134948	0.108998
107.5	0.134423	0.137131	0.161555	0.143662	0.135199	0.10894
107.6	0.134305	0.137001	0.16143	0.143638	0.135028	0.108879
107.7	0.134317	0.137048	0.161102	0.143529	0.134961	0.108858
107.8	0.134315	0.137007	0.161024	0.143278	0.135059	0.108868
107.9	0.134193	0.136994	0.161265	0.143441	0.135085	0.108871
108	0.134231	0.137121	0.161066	0.14353	0.135223	0.108816
108.1	0.134321	0.13706	0.160993	0.143581	0.135227	0.108947
108.2	0.134166	0.136979	0.160739	0.143248	0.13511	0.108843
108.3	0.134258	0.137079	0.160902	0.143377	0.135099	0.108825
108.4	0.134119	0.136922	0.160868	0.143302	0.135044	0.108887
108.5	0.134098	0.137003	0.160866	0.143243	0.134991	0.108789
108.6	0.134068	0.136851	0.160988	0.143317	0.135036	0.108926
108.7	0.134176	0.136839	0.161015	0.143547	0.135132	0.108904
108.8	0.134148	0.136997	0.160643	0.14332	0.134925	0.108958
108.9	0.134025	0.136885	0.160636	0.143463	0.134879	0.108788
109	0.134104	0.136885	0.160598	0.143124	0.134987	0.10878
109.1	0.133957	0.136776	0.161016	0.143093	0.135087	0.108776
109.2	0.134042	0.136686	0.160621	0.143135	0.135126	0.108731
109.3	0.134149	0.136706	0.160688	0.143167	0.134908	0.10888
109.4	0.133699	0.136604	0.160437	0.143077	0.134877	0.108781
109.5	0.133808	0.136654	0.160788	0.143185	0.134918	0.108854
109.6	0.133954	0.136795	0.160448	0.143187	0.134892	0.108781
109.7	0.134057	0.136648	0.160574	0.143182	0.13491	0.108795
109.8	0.133864	0.13646	0.16062	0.143117	0.1349	0.108677
109.9	0.133708	0.136563	0.160673	0.143206	0.134909	0.108716
110	0.133666	0.136398	0.160313	0.142906	0.13452	0.108558
110.1	0.133827	0.136595	0.160798	0.143124	0.134894	0.108775
110.2	0.133721	0.136459	0.16047	0.143245	0.134811	0.108657
110.3	0.133826	0.136531	0.160538	0.142939	0.134868	0.108702
110.4	0.133732	0.136445	0.160631	0.143117	0.134738	0.10872
110.5	0.133728	0.136475	0.160486	0.143148	0.13496	0.108713
110.6	0.133633	0.136455	0.160401	0.143068	0.134927	0.108686
110.7	0.133488	0.136229	0.160383	0.142912	0.134773	0.108731
110.8	0.133679	0.13638	0.160471	0.143064	0.134789	0.108616
110.9	0.133746	0.136222	0.160522	0.143206	0.134756	0.10845
111	0.133552	0.136372	0.160303	0.142816	0.134776	0.108631
111.1	0.133721	0.136361	0.16031	0.143084	0.134938	0.108569
111.2	0.133644	0.13641	0.160219	0.142966	0.134956	0.108588
111.3	0.133617	0.136275	0.160291	0.142894	0.134838	0.108731
111.4	0.133611	0.136317	0.160161	0.143082	0.134821	0.108492
111.5	0.13349	0.136262	0.160138	0.142891	0.134883	0.108664
111.6	0.13357	0.136351	0.160134	0.14274	0.134814	0.108559
111.7	0.133438	0.136197	0.160068	0.142949	0.134752	0.108526
111.8	0.133466	0.136212	0.160075	0.143013	0.134789	0.108405
111.9	0.133433	0.136131	0.160122	0.142815	0.134632	0.108523
112	0.13358	0.136246	0.160215	0.142857	0.134539	0.108562
112.1	0.133573	0.136172	0.160013	0.14274	0.134744	0.108472
112.2	0.133521	0.13613	0.16006	0.142938	0.134686	0.108507
112.3	0.133336	0.136022	0.160051	0.142898	0.134597	0.108462
112.4	0.133326	0.136051	0.159827	0.142849	0.134577	0.108497
112.5	0.133394	0.13608	0.160116	0.142924	0.134574	0.108387
112.6	0.133448	0.136131	0.159889	0.142872	0.134452	0.108535
112.7	0.133414	0.136068	0.160129	0.142876	0.134518	0.108416
112.8	0.133277	0.135952	0.160086	0.142728	0.134467	0.10854
112.9	0.133217	0.136007	0.160186	0.142682	0.134335	0.108348
113	0.133249	0.135912	0.160117	0.142674	0.13433	0.108266
113.1	0.133274	0.136126	0.160147	0.142773	0.134454	0.108407
113.2	0.133095	0.135859	0.159752	0.142757	0.134449	0.108369
113.3	0.133088	0.135786	0.1597	0.142727	0.134384	0.108366
113.4	0.133129	0.135885	0.159773	0.14295	0.13446	0.108428
113.5	0.133142	0.135905	0.159646	0.14286	0.134582	0.10836
113.6	0.133094	0.135787	0.159753	0.142726	0.134306	0.108244
113.7	0.133061	0.135745	0.159717	0.142664	0.134186	0.108252
113.8	0.132942	0.135701	0.15966	0.142855	0.134528	0.108289
113.9	0.133093	0.135856	0.159479	0.142598	0.134408	0.108367
114	0.13278	0.135669	0.15984	0.142668	0.134228	0.108249
114.1	0.132962	0.135629	0.159789	0.142737	0.134212	0.108271
114.2	0.132843	0.135548	0.159779	0.142503	0.134276	0.108291
114.3	0.132864	0.135705	0.159779	0.142712	0.134391	0.108379
114.4	0.132763	0.1357	0.159848	0.142836	0.134335	0.108235
114.5	0.132783	0.135621	0.159789	0.142729	0.134573	0.108142
114.6	0.132743	0.135529	0.159772	0.142708	0.134132	0.108152
114.7	0.132814	0.135584	0.159469	0.142654	0.134243	0.108251
114.8	0.132798	0.135701	0.159662	0.142477	0.13438	0.108256
114.9	0.132777	0.135494	0.159676	0.142739	0.134329	0.108253
115	0.132672	0.135493	0.159669	0.142641	0.134529	0.108256
115.1	0.132574	0.135472	0.159564	0.142566	0.134347	0.108255
115.2	0.132586	0.135299	0.159548	0.142673	0.134183	0.10824
115.3	0.132735	0.13552	0.159387	0.142714	0.134213	0.10824
115.4	0.132545	0.135514	0.159244	0.142591	0.133989	0.108229
115.5	0.132514	0.135297	0.159388	0.142622	0.134087	0.108263
115.6	0.13249	0.13534	0.159511	0.142568	0.134313	0.108244
115.7	0.132536	0.135356	0.159337	0.142621	0.134129	0.108236
115.8	0.132392	0.135277	0.159283	0.14228	0.133984	0.10821
115.9	0.132508	0.135301	0.159504	0.142396	0.13427	0.108155
116	0.132584	0.135341	0.159482	0.142346	0.134065	0.108036
116.1	0.132527	0.135411	0.159746	0.142499	0.134015	0.108008
116.2	0.132434	0.135237	0.159313	0.142423	0.134071	0.108081
116.3	0.132358	0.135288	0.159192	0.142449	0.133921	0.10809
116.4	0.132346	0.135146	0.159263	0.142494	0.134048	0.108156
116.5	0.132325	0.135178	0.159343	0.142543	0.133895	0.108135
116.6	0.132438	0.135036	0.159303	0.142429	0.13393	0.108229
116.7	0.132381	0.135229	0.159375	0.142524	0.133966	0.108035
116.8	0.132359	0.135167	0.159423	0.14226	0.13387	0.108116
116.9	0.132341	0.135226	0.159164	0.142355	0.133936	0.108124
117	0.13224	0.135233	0.15918	0.142356	0.134047	0.108074
117.1	0.132201	0.135026	0.159055	0.14244	0.133899	0.108149
117.2	0.132299	0.135016	0.159009	0.142244	0.133888	0.10814
117.3	0.132263	0.135091	0.159028	0.142366	0.133982	0.108094
117.4	0.132218	0.134937	0.159117	0.142113	0.134034	0.108092
117.5	0.132212	0.135019	0.158915	0.142274	0.133896	0.108101
117.6	0.132137	0.134969	0.159111	0.142529	0.133744	0.108022
117.7	0.132146	0.135045	0.15897	0.142233	0.133925	0.108107
117.8	0.132086	0.135016	0.158978	0.14219	0.133718	0.107999
117.9	0.132244	0.134929	0.158829	0.142283	0.134003	0.108186
118	0.132143	0.134894	0.158862	0.142293	0.133972	0.10809
118.1	0.131986	0.13509	0.158893	0.142288	0.133831	0.107949
118.2	0.131979	0.134879	0.159034	0.142243	0.133875	0.108006
118.3	0.131959	0.134934	0.159162	0.14235	0.133783	0.10815
118.4	0.131905	0.134921	0.158895	0.142246	0.133791	0.108103
118.5	0.13193	0.134769	0.158985	0.142452	0.133808	0.108109
118.6	0.131957	0.134828	0.158986	0.142162	0.133843	0.108109
118.7	0.13189	0.134702	0.158953	0.142117	0.133608	0.107947
118.8	0.131932	0.134712	0.158977	0.142187	0.133715	0.107912
118.9	0.131961	0.134834	0.158764	0.14226	0.133636	0.108113
119	0.131855	0.134873	0.158891	0.142188	0.133539	0.108025
119.1	0.131927	0.134673	0.158841	0.142362	0.133759	0.10805
119.2	0.131731	0.134652	0.158698	0.142077	0.133636	0.10784
119.3	0.131725	0.134617	0.158689	0.142319	0.133632	0.107968
119.4	0.131674	0.13465	0.158464	0.14221	0.133492	0.107881
119.5	0.131626	0.134711	0.158527	0.142059	0.133637	0.107932
119.6	0.131588	0.134541	0.158859	0.142135	0.13329	0.107912
119.7	0.131634	0.134592	0.158609	0.142133	0.133708	0.107838
119.8	0.131615	0.134652	0.158684	0.141944	0.133469	0.107898
119.9	0.131636	0.134554	0.158507	0.142179	0.133705	0.107944
120	0.131702	0.134606	0.158694	0.142057	0.133277	0.107814
120.1	0.131704	0.134555	0.15863	0.142066	0.13339	0.107923
120.2	0.131602	0.134718	0.158712	0.141977	0.133511	0.107853
120.3	0.131673	0.134548	0.158827	0.141965	0.13358	0.107812
120.4	0.131757	0.134608	0.158445	0.141994	0.133615	0.107878
120.5	0.131791	0.134666	0.158437	0.142112	0.133568	0.1079
120.6	0.131668	0.13451	0.158562	0.142068	0.133432	0.10785
120.7	0.13149	0.134508	0.158323	0.14197	0.133556	0.107786
120.8	0.131443	0.134517	0.158448	0.142039	0.133513	0.107738
120.9	0.13144	0.134468	0.15844	0.141978	0.133383	0.107726
121	0.131555	0.134422	0.158553	0.141895	0.133533	0.107681
121.1	0.131324	0.134329	0.158315	0.141889	0.133424	0.107786
121.2	0.131537	0.134308	0.158351	0.141658	0.133421	0.107693
121.3	0.131347	0.134385	0.158248	0.14177	0.133341	0.107761
121.4	0.131431	0.134223	0.158135	0.141978	0.133458	0.107922
121.5	0.131225	0.134204	0.158311	0.141765	0.133214	0.107692
121.6	0.131318	0.134225	0.158139	0.141785	0.13324	0.10773
121.7	0.131443	0.134246	0.1579	0.141953	0.133194	0.107695
121.8	0.13132	0.134166	0.15806	0.141842	0.133287	0.107842
121.9	0.131301	0.134186	0.158062	0.141875	0.133086	0.107607
122	0.131332	0.1343	0.157956	0.141658	0.133029	0.107575
122.1	0.131253	0.134143	0.15826	0.141761	0.132921	0.107751
122.2	0.131224	0.134049	0.157897	0.14171	0.132804	0.10764
122.3	0.131309	0.134199	0.157853	0.141657	0.133108	0.107832
122.4	0.131303	0.134052	0.157974	0.141776	0.133066	0.107631
122.5	0.131308	0.134134	0.158265	0.141977	0.133017	0.107608
122.6	0.131312	0.134115	0.158029	0.141748	0.132948	0.107606
122.7	0.131256	0.133989	0.158066	0.141734	0.133153	0.107547
122.8	0.131162	0.134046	0.158057	0.14182	0.133284	0.107469
122.9	0.131005	0.133959	0.15807	0.141676	0.133073	0.107574
123	0.1311	0.134017	0.15801	0.141778	0.132909	0.107565
123.1	0.1312	0.133885	0.157826	0.141583	0.132952	0.107556
123.2	0.130976	0.133912	0.1581	0.141756	0.132952	0.107544
123.3	0.130999	0.133798	0.157748	0.141709	0.133112	0.107557
123.4	0.131011	0.133928	0.157949	0.141745	0.133231	0.107528
123.5	0.131117	0.133906	0.158038	0.141632	0.132959	0.107607
123.6	0.131126	0.133916	0.158189	0.141695	0.133006	0.107463
123.7	0.131037	0.133951	0.157768	0.141752	0.133135	0.107558
123.8	0.131145	0.133988	0.15802	0.141643	0.133008	0.107555
123.9	0.130914	0.133921	0.157783	0.141735	0.132942	0.107457
124	0.130928	0.133915	0.157889	0.141463	0.132947	0.107569
124.1	0.131026	0.133859	0.157636	0.141642	0.132967	0.10739
124.2	0.130986	0.133866	0.15771	0.141359	0.132969	0.107489
124.3	0.130973	0.133867	0.157805	0.141526	0.132848	0.107494
124.4	0.130915	0.133888	0.157777	0.141411	0.132871	0.107467
124.5	0.130911	0.133692	0.157775	0.141364	0.132858	0.107358
124.6	0.130959	0.133838	0.157751	0.141561	0.133131	0.107649
124.7	0.130936	0.133742	0.157797	0.141484	0.132854	0.107432
124.8	0.13088	0.133786	0.157736	0.141474	0.133048	0.107251
124.9	0.130885	0.133761	0.157699	0.141609	0.132892	0.107464
125	0.130711	0.133672	0.157749	0.141604	0.132707	0.107432
125.1	0.130725	0.133702	0.157603	0.141589	0.133032	0.107452
125.2	0.130637	0.133616	0.15764	0.141397	0.132923	0.107308
125.3	0.130848	0.133852	0.157563	0.141442	0.132911	0.107365
125.4	0.130784	0.133782	0.157348	0.141217	0.132942	0.107294
125.5	0.130748	0.133811	0.157548	0.141534	0.133134	0.107339
125.6	0.130563	0.133619	0.157389	0.141353	0.13275	0.107257
125.7	0.130812	0.133838	0.157525	0.141434	0.132839	0.107228
125.8	0.130589	0.133604	0.157532	0.141473	0.132887	0.107371
125.9	0.130712	0.133703	0.15757	0.141396	0.132836	0.107394
126	0.130647	0.133662	0.157315	0.14147	0.132914	0.107375
126.1	0.130606	0.133691	0.15731	0.141392	0.132684	0.107293
126.2	0.130754	0.13378	0.157313	0.141419	0.13268	0.107306
126.3	0.130489	0.133583	0.15703	0.141287	0.132595	0.107192
126.4	0.13068	0.133656	0.157274	0.141408	0.132773	0.107211
126.5	0.130454	0.133499	0.157293	0.141246	0.132878	0.107191
126.6	0.130572	0.133591	0.157417	0.141296	0.13284	0.107229
126.7	0.130569	0.133669	0.157273	0.141321	0.13278	0.107353
126.8	0.13066	0.133461	0.157229	0.141165	0.132767	0.107233
126.9	0.130442	0.133608	0.157397	0.141486	0.132657	0.107175
127	0.13046	0.133543	0.157161	0.141525	0.132727	0.107097
127.1	0.130339	0.133546	0.157279	0.141364	0.132787	0.107152
127.2	0.130535	0.133464	0.157447	0.141189	0.132532	0.107023
127.3	0.130399	0.133422	0.157355	0.141243	0.132662	0.107226
127.4	0.130395	0.133433	0.157402	0.141147	0.13257	0.107184
127.5	0.130572	0.133533	0.157257	0.141108	0.132713	0.107107
127.6	0.130537	0.133509	0.157292	0.14121	0.132644	0.107226
127.7	0.130223	0.133422	0.157367	0.141277	0.132622	0.107085
127.8	0.130213	0.133295	0.157393	0.141234	0.13258	0.107117
127.9	0.130392	0.133411	0.157346	0.141178	0.132694	0.107067
128	0.130369	0.133366	0.157229	0.141222	0.132602	0.107053
128.1	0.130343	0.133399	0.157051	0.141367	0.132541	0.107025
128.2	0.13044	0.133392	0.157378	0.141331	0.132674	0.107157
128.3	0.130294	0.133444	0.157284	0.141193	0.132561	0.107094
128.4	0.130096	0.133319	0.157191	0.141099	0.132634	0.107209
128.5	0.130264	0.133121	0.157236	0.1413	0.132632	0.107291
128.6	0.130222	0.133243	0.157233	0.141147	0.13238	0.107084
128.7	0.130319	0.133365	0.157036	0.141142	0.132394	0.10718
128.8	0.130131	0.133209	0.157202	0.140946	0.132582	0.106959
128.9	0.130046	0.133153	0.156972	0.140941	0.132397	0.106989
129	0.130175	0.133201	0.157027	0.141201	0.132518	0.107061
129.1	0.130145	0.133219	0.157123	0.140961	0.132534	0.106984
129.2	0.129957	0.132984	0.15722	0.14102	0.132406	0.10699
129.3	0.130142	0.133174	0.156856	0.141034	0.132349	0.107178
129.4	0.130112	0.133184	0.157027	0.141093	0.132427	0.106994
129.5	0.130072	0.13304	0.156823	0.141018	0.132449	0.107039
129.6	0.129986	0.132833	0.156829	0.140982	0.132459	0.106925
129.7	0.129995	0.132972	0.156813	0.140966	0.13237	0.106944
129.8	0.130113	0.132951	0.156973	0.141122	0.132386	0.106862
129.9	0.129953	0.133012	0.156622	0.141062	0.132253	0.106969
130	0.130071	0.132885	0.156777	0.140937	0.132219	0.10694
130.1	0.129885	0.132806	0.157046	0.140945	0.132115	0.106912
130.2	0.130103	0.13292	0.156928	0.141001	0.132412	0.107108
130.3	0.129851	0.133017	0.156892	0.140878	0.132402	0.106912
130.4	0.130023	0.132961	0.156865	0.140793	0.132522	0.106826
130.5	0.129828	0.132997	0.156909	0.140914	0.132359	0.107026
130.6	0.129958	0.132931	0.156718	0.140791	0.13245	0.10699
130.7	0.129924	0.132869	0.156684	0.140775	0.132455	0.107013
130.8	0.129791	0.132686	0.156841	0.1408	0.132434	0.107019
130.9	0.129864	0.132784	0.156658	0.140911	0.132277	0.107043
131	0.129693	0.132687	0.156828	0.140986	0.132428	0.106879
131.1	0.129871	0.132764	0.156787	0.14079	0.132445	0.106999
131.2	0.129699	0.132844	0.156625	0.140587	0.132363	0.106967
131.3	0.129673	0.132646	0.156445	0.140817	0.132142	0.106781
131.4	0.129749	0.132762	0.156696	0.140899	0.132255	0.10676
131.5	0.129853	0.132647	0.156642	0.140646	0.13232	0.106677
131.6	0.129708	0.132681	0.156724	0.140747	0.132179	0.106775
131.7	0.12963	0.132735	0.157014	0.140725	0.13248	0.106841
131.8	0.129669	0.132713	0.156896	0.140869	0.132437	0.106915
131.9	0.129694	0.132564	0.156635	0.140878	0.132195	0.10677
132	0.129688	0.132606	0.156822	0.140904	0.132328	0.106825
132.1	0.129724	0.132671	0.156674	0.140739	0.132341	0.106835
132.2	0.129668	0.13253	0.156733	0.140766	0.132396	0.106763
132.3	0.129731	0.132656	0.15656	0.140725	0.132289	0.106776
132.4	0.129615	0.132592	0.156593	0.140753	0.132395	0.106773
132.5	0.129614	0.132539	0.156447	0.140827	0.132492	0.106802
132.6	0.129613	0.132467	0.156536	0.140884	0.132265	0.106801
132.7	0.129667	0.132666	0.156501	0.140802	0.13224	0.106798
132.8	0.12957	0.132409	0.156701	0.140738	0.132102	0.106705
132.9	0.129532	0.132303	0.156582	0.140696	0.132081	0.10673
133	0.129605	0.132489	0.156565	0.140534	0.132267	0.106744
133.1	0.129426	0.132346	0.156278	0.140483	0.132001	0.106798
133.2	0.129459	0.13235	0.156255	0.140687	0.132289	0.106833
133.3	0.129552	0.132555	0.156522	0.140671	0.132018	0.106667
133.4	0.129596	0.132336	0.156406	0.140518	0.132033	0.106693
133.5	0.129466	0.132302	0.156297	0.140647	0.132194	0.106571
133.6	0.129336	0.132215	0.156263	0.140523	0.132326	0.106674
133.7	0.129402	0.132257	0.156168	0.140531	0.132324	0.106606
133.8	0.129278	0.132241	0.156143	0.140712	0.132199	0.106633
133.9	0.129429	0.132023	0.156184	0.140439	0.131971	0.106539
134	0.129307	0.132369	0.156294	0.140504	0.132093	0.106729
134.1	0.129393	0.132165	0.156295	0.140479	0.132119	0.106534
134.2	0.129256	0.132199	0.156191	0.140474	0.132173	0.106676
134.3	0.129311	0.132236	0.15604	0.140382	0.131901	0.106496
134.4	0.129375	0.132352	0.156104	0.140382	0.131845	0.10663
134.5	0.129241	0.132164	0.156199	0.140413	0.131967	0.106623
134.6	0.129323	0.132251	0.156298	0.140222	0.132065	0.106676
134.7	0.129389	0.132194	0.15638	0.140569	0.132084	0.106574
134.8	0.129355	0.132088	0.15616	0.140402	0.131951	0.106597
134.9	0.129239	0.132119	0.156231	0.140478	0.13203	0.106683
135	0.129273	0.132177	0.156314	0.140467	0.132086	0.106652
135.1	0.12913	0.131873	0.156279	0.140498	0.1321	0.106579
135.2	0.12919	0.131939	0.156118	0.140443	0.131827	0.106621
135.3	0.129134	0.132009	0.155795	0.140448	0.131735	0.106505
135.4	0.129308	0.132052	0.156133	0.14058	0.131837	0.10657
135.5	0.12918	0.131925	0.156119	0.140615	0.131857	0.106643
135.6	0.129179	0.132031	0.156125	0.14049	0.131924	0.106627
135.7	0.129194	0.131829	0.156029	0.140523	0.131908	0.106475
135.8	0.129059	0.13207	0.15584	0.140492	0.131994	0.106444
135.9	0.129079	0.131946	0.156066	0.140529	0.131961	0.106548
136	0.128981	0.131832	0.156104	0.140434	0.131881	0.106381
136.1	0.129016	0.131739	0.15592	0.140506	0.131733	0.106424
136.2	0.129051	0.131948	0.155796	0.140385	0.131824	0.106514
136.3	0.12894	0.131954	0.155829	0.140201	0.13173	0.106432
136.4	0.128895	0.131915	0.155868	0.140451	0.131721	0.106521
136.5	0.12892	0.131811	0.15603	0.140242	0.13182	0.106464
136.6	0.128981	0.131753	0.15586	0.140504	0.13184	0.106438
136.7	0.128885	0.13174	0.155968	0.140288	0.131776	0.106383
136.8	0.128853	0.131768	0.155969	0.140403	0.131892	0.106517
136.9	0.128889	0.131872	0.15603	0.140447	0.131819	0.106463
137	0.128816	0.131751	0.155853	0.140302	0.131857	0.106537
137.1	0.128814	0.131726	0.155748	0.140304	0.131877	0.106407
137.2	0.128842	0.131734	0.155732	0.140507	0.131603	0.106388
137.3	0.128835	0.131703	0.155621	0.140339	0.131723	0.106425
137.4	0.128935	0.131794	0.155756	0.140267	0.131795	0.106452
137.5	0.129019	0.131734	0.155639	0.14022	0.131866	0.106331
137.6	0.128882	0.1316	0.155767	0.140229	0.13158	0.106357
137.7	0.128794	0.13163	0.15573	0.140146	0.131723	0.10643
137.8	0.128814	0.131551	0.15571	0.140209	0.131607	0.106225
137.9	0.128801	0.131626	0.155619	0.140233	0.131689	0.106587
138	0.12887	0.131496	0.155683	0.140265	0.131814	0.106401
138.1	0.128748	0.131526	0.155649	0.140049	0.131634	0.106408
138.2	0.12884	0.131504	0.155774	0.14033	0.131776	0.106426
138.3	0.12875	0.131595	0.15545	0.14003	0.131685	0.106372
138.4	0.128825	0.131531	0.155664	0.140228	0.131686	0.106416
138.5	0.128828	0.131426	0.155562	0.14014	0.131793	0.10636
138.6	0.12867	0.131454	0.155489	0.139961	0.131677	0.106295
138.7	0.128723	0.13141	0.155609	0.139997	0.131613	0.106409
138.8	0.128755	0.131422	0.155639	0.140207	0.131711	0.106264
138.9	0.128584	0.131392	0.155337	0.140039	0.131557	0.106336
139	0.128689	0.131406	0.155504	0.140121	0.131587	0.106432
139.1	0.128621	0.13125	0.155598	0.140016	0.131575	0.10626
139.2	0.128606	0.131384	0.155621	0.139907	0.13178	0.106214
139.3	0.128519	0.131315	0.155564	0.139991	0.131677	0.106236
139.4	0.128483	0.13117	0.155385	0.139964	0.131697	0.106263
139.5	0.128611	0.131298	0.155441	0.14001	0.131385	0.106228
139.6	0.128489	0.131205	0.155467	0.139905	0.131464	0.106418
139.7	0.128506	0.131152	0.155348	0.140003	0.13143	0.106273
139.8	0.128633	0.131344	0.155298	0.140022	0.131557	0.106257
139.9	0.128586	0.13128	0.15523	0.13999	0.131382	0.106373
140	0.128494	0.130999	0.155057	0.139791	0.131467	0.106376
140.1	0.128427	0.131192	0.155259	0.140099	0.131409	0.106291
140.2	0.128455	0.131151	0.155336	0.139855	0.13131	0.106269
140.3	0.128437	0.131008	0.1553	0.139869	0.131362	0.106172
140.4	0.128464	0.131046	0.154988	0.139983	0.131353	0.106123
140.5	0.128244	0.130784	0.155231	0.139805	0.131254	0.106195
140.6	0.128314	0.130919	0.155234	0.139872	0.131213	0.106329
140.7	0.128386	0.130953	0.155065	0.139778	0.131208	0.106195
140.8	0.128392	0.130962	0.155385	0.139964	0.131533	0.106197
140.9	0.128399	0.131041	0.155169	0.139931	0.131441	0.10616
141	0.128309	0.130955	0.155122	0.139978	0.131368	0.106117
141.1	0.128259	0.130935	0.155064	0.139788	0.131489	0.10616
141.2	0.128349	0.130953	0.155106	0.139828	0.131214	0.106075
141.3	0.128247	0.130969	0.15505	0.13988	0.131343	0.106179
141.4	0.128191	0.130874	0.154944	0.139854	0.131157	0.106184
141.5	0.128248	0.130947	0.154877	0.139924	0.131336	0.106242
141.6	0.128291	0.130782	0.154807	0.139753	0.131187	0.106155
141.7	0.128162	0.130665	0.154825	0.139592	0.131027	0.106133
141.8	0.128044	0.130613	0.154678	0.139763	0.131146	0.106289
141.9	0.128316	0.130957	0.154809	0.139694	0.131124	0.106109
142	0.128211	0.130901	0.154601	0.139769	0.131236	0.106286
142.1	0.128001	0.130811	0.154561	0.139763	0.131176	0.106118
142.2	0.128136	0.130717	0.1549	0.139824	0.131279	0.106086
142.3	0.128061	0.13074	0.15485	0.139796	0.13104	0.106115
142.4	0.128018	0.130742	0.154671	0.139669	0.131186	0.106353
142.5	0.128013	0.130739	0.154756	0.139804	0.131288	0.106241
142.6	0.127996	0.130713	0.154702	0.139674	0.131382	0.106113
142.7	0.128062	0.130639	0.154837	0.139809	0.13104	0.106196
142.8	0.128101	0.130833	0.1547	0.139791	0.131253	0.105949
142.9	0.128083	0.130876	0.154416	0.139604	0.13114	0.106123
143	0.128136	0.130792	0.15461	0.139668	0.131056	0.106112
143.1	0.127855	0.130687	0.154479	0.139706	0.13129	0.106179
143.2	0.127931	0.130562	0.154678	0.139601	0.131149	0.105927
143.3	0.127878	0.130686	0.154837	0.139698	0.130964	0.105786
143.4	0.127901	0.130651	0.154295	0.139795	0.130928	0.105974
143.5	0.128124	0.13067	0.154575	0.139737	0.131024	0.106074
143.6	0.127972	0.130749	0.154574	0.139762	0.130975	0.105847
143.7	0.12784	0.130658	0.154519	0.139564	0.131129	0.106062
143.8	0.128005	0.130502	0.154476	0.139541	0.13106	0.106005
143.9	0.12789	0.130497	0.154349	0.139623	0.130938	0.105956
144	0.127928	0.130527	0.154467	0.139789	0.131134	0.105944
144.1	0.127965	0.130589	0.154499	0.139555	0.13087	0.106021
144.2	0.127905	0.130593	0.154288	0.139768	0.130901	0.105997
144.3	0.127782	0.130413	0.154382	0.139636	0.131041	0.105884
144.4	0.127936	0.130558	0.154308	0.139714	0.131039	0.10587
144.5	0.127775	0.130389	0.154124	0.139583	0.131024	0.105876
144.6	0.127868	0.130457	0.154339	0.139731	0.130735	0.105721
144.7	0.12776	0.130297	0.154184	0.139556	0.130765	0.105947
144.8	0.127882	0.130446	0.154244	0.139741	0.130782	0.106024
144.9	0.127714	0.130359	0.154261	0.139731	0.131043	0.105844
145	0.127714	0.130431	0.154415	0.1396	0.130943	0.106002
145.1	0.127788	0.130396	0.154102	0.139477	0.130748	0.1059
145.2	0.127624	0.130355	0.154117	0.139503	0.13083	0.106036
145.3	0.127655	0.130276	0.154239	0.139636	0.130604	0.105877
145.4	0.127591	0.130428	0.154338	0.139522	0.130933	0.105935
145.5	0.127519	0.130414	0.154229	0.139537	0.130673	0.105884
145.6	0.127498	0.130279	0.15397	0.139563	0.13069	0.105796
145.7	0.127649	0.130169	0.154162	0.139689	0.130817	0.106
145.8	0.127739	0.130492	0.154177	0.139566	0.130492	0.106011
145.9	0.127514	0.13034	0.153849	0.139658	0.130813	0.105931
146	0.127399	0.130109	0.154103	0.139699	0.130838	0.105793
146.1	0.127347	0.130048	0.15411	0.139622	0.130739	0.105857
146.2	0.127643	0.130248	0.154255	0.1396	0.130672	0.105787
146.3	0.127535	0.130178	0.154135	0.139643	0.130601	0.106043
146.4	0.127567	0.130138	0.154108	0.139542	0.130754	0.10591
146.5	0.12757	0.130277	0.154086	0.139476	0.130663	0.105821
146.6	0.127466	0.130032	0.1539	0.139405	0.130537	0.105769
146.7	0.127468	0.130041	0.153897	0.139413	0.130599	0.105806
146.8	0.127373	0.12996	0.153911	0.139502	0.130593	0.105883
146.9	0.127479	0.130199	0.153964	0.139427	0.130746	0.105702
147	0.127441	0.130159	0.15393	0.139541	0.130664	0.106029
147.1	0.127414	0.130176	0.15401	0.139568	0.130606	0.105834
147.2	0.127486	0.130139	0.153927	0.139454	0.130657	0.10594
147.3	0.127397	0.130024	0.154009	0.13961	0.130611	0.105722
147.4	0.127281	0.130051	0.153725	0.139458	0.130437	0.105848
147.5	0.127542	0.130127	0.153797	0.139442	0.130639	0.105723
147.6	0.127352	0.130143	0.153834	0.139472	0.130623	0.105731
147.7	0.127393	0.130065	0.153816	0.139537	0.130425	0.105662
147.8	0.127254	0.129978	0.153882	0.139527	0.130225	0.105778
147.9	0.127235	0.129826	0.153696	0.139357	0.130373	0.105808
148	0.127298	0.129985	0.153835	0.139417	0.130423	0.10572
148.1	0.127274	0.12994	0.153747	0.139399	0.130378	0.105739
148.2	0.127181	0.129826	0.153628	0.139424	0.130379	0.105833
148.3	0.127305	0.130004	0.153626	0.139393	0.130484	0.105791
148.4	0.127287	0.129901	0.153797	0.139296	0.13044	0.105593
148.5	0.127176	0.129853	0.153509	0.139194	0.130227	0.105794
148.6	0.127232	0.12996	0.153571	0.139296	0.130378	0.105758
148.7	0.127127	0.129926	0.153561	0.139346	0.130654	0.105711
148.8	0.127223	0.129741	0.153728	0.139221	0.130569	0.105673
148.9	0.127081	0.12992	0.153627	0.139217	0.130493	0.105797
149	0.127246	0.129917	0.15368	0.139359	0.130472	0.105746
149.1	0.127254	0.129754	0.153542	0.139204	0.130369	0.105588
149.2	0.127274	0.129955	0.15345	0.139219	0.130317	0.105647
149.3	0.127179	0.1298	0.153388	0.139326	0.130348	0.10572
149.4	0.127093	0.129628	0.153378	0.139147	0.130421	0.105611
149.5	0.127193	0.12978	0.153334	0.139311	0.130468	0.105683
149.6	0.127118	0.12967	0.153492	0.139336	0.130304	0.105696
149.7	0.127106	0.129813	0.153444	0.139184	0.130555	0.105734
149.8	0.127199	0.129672	0.153446	0.139163	0.130283	0.105577
149.9	0.127011	0.129768	0.153361	0.139255	0.130465	0.105697
150	0.127167	0.129722	0.153172	0.139249	0.130314	0.105792
150.1	0.127148	0.129814	0.153489	0.139285	0.130292	0.105715
150.2	0.127251	0.129734	0.153528	0.139192	0.130272	0.105565
150.3	0.127043	0.129548	0.153248	0.139163	0.13008	0.105528
150.4	0.127001	0.129596	0.153484	0.139117	0.130131	0.105517
150.5	0.126942	0.129671	0.153658	0.139191	0.130295	0.105548
150.6	0.127031	0.12958	0.153278	0.139183	0.130357	0.105746
150.7	0.127186	0.129573	0.153237	0.139105	0.130241	0.105565
150.8	0.127036	0.129631	0.153226	0.139063	0.130251	0.105667
150.9	0.127053	0.129565	0.153321	0.139073	0.129904	0.105585
151	0.126909	0.129447	0.153308	0.139283	0.129979	0.105649
151.1	0.127029	0.129642	0.153185	0.139101	0.130004	0.10555
151.2	0.127097	0.129637	0.1531	0.139169	0.130227	0.105585
151.3	0.127076	0.129712	0.153275	0.139216	0.130291	0.105535
151.4	0.126957	0.129638	0.153304	0.139109	0.130334	0.105559
151.5	0.126925	0.129484	0.153206	0.139016	0.130087	0.105615
151.6	0.126845	0.129471	0.153098	0.139267	0.130115	0.105466
151.7	0.126843	0.129539	0.152956	0.139049	0.130013	0.105571
151.8	0.126903	0.129636	0.152973	0.138923	0.130189	0.105678
151.9	0.126894	0.129404	0.153083	0.139073	0.129943	0.105622
152	0.126809	0.129419	0.153051	0.139069	0.129991	0.105702
152.1	0.126859	0.129349	0.153132	0.139064	0.130218	0.105599
152.2	0.126892	0.129602	0.152949	0.138969	0.130132	0.105541
152.3	0.126844	0.12948	0.153359	0.138903	0.130215	0.105574
152.4	0.127067	0.129577	0.153108	0.139113	0.130055	0.105628
152.5	0.126869	0.129385	0.152955	0.138952	0.130042	0.105522
152.6	0.126946	0.129585	0.153052	0.139024	0.130165	0.105594
152.7	0.126881	0.129544	0.153131	0.139026	0.129904	0.105665
152.8	0.12688	0.129412	0.15318	0.138938	0.129992	0.105425
152.9	0.126842	0.129389	0.153202	0.138922	0.130159	0.105412
153	0.126735	0.129378	0.153014	0.139025	0.130036	0.105528
153.1	0.126835	0.129505	0.153013	0.138918	0.130267	0.105532
153.2	0.126596	0.129361	0.152804	0.138965	0.130197	0.105495
153.3	0.126694	0.129307	0.152809	0.138983	0.130161	0.105527
153.4	0.126768	0.129392	0.152967	0.138893	0.12985	0.105526
153.5	0.126778	0.129383	0.152884	0.138727	0.130032	0.105435
153.6	0.12672	0.129279	0.153091	0.138983	0.129748	0.105419
153.7	0.126677	0.129101	0.152962	0.138887	0.130025	0.105442
153.8	0.126737	0.129193	0.15289	0.138922	0.129993	0.105365
153.9	0.126699	0.129242	0.152727	0.138758	0.130123	0.105384
154	0.126637	0.129328	0.152916	0.138682	0.129938	0.105353
154.1	0.126609	0.129203	0.152729	0.138747	0.130061	0.105436
154.2	0.12671	0.129228	0.152757	0.138797	0.129848	0.105301
154.3	0.126518	0.129202	0.152877	0.138902	0.130009	0.105406
154.4	0.126579	0.129177	0.152531	0.138678	0.129993	0.105343
154.5	0.126607	0.129248	0.152853	0.138732	0.129893	0.105494
154.6	0.126551	0.129105	0.15275	0.138852	0.130005	0.105408
154.7	0.126732	0.129307	0.153009	0.138898	0.129983	0.105435
154.8	0.126722	0.129296	0.152818	0.138853	0.129695	0.105449
154.9	0.126592	0.129246	0.152866	0.138852	0.129914	0.105369
155	0.126529	0.129136	0.15281	0.138816	0.129948	0.105286
155.1	0.126649	0.129123	0.152852	0.138741	0.129972	0.10532
155.2	0.126542	0.129086	0.152758	0.138747	0.129896	0.105278
155.3	0.126533	0.129133	0.152852	0.138782	0.129929	0.105386
155.4	0.126515	0.129173	0.15274	0.138836	0.129829	0.105254
155.5	0.126599	0.129179	0.15261	0.138806	0.129621	0.105452
155.6	0.126606	0.1292	0.152811	0.138777	0.129639	0.105316
155.7	0.126317	0.129148	0.153014	0.138605	0.129959	0.105402
155.8	0.126507	0.129217	0.152673	0.138686	0.129695	0.105357
155.9	0.126505	0.129064	0.152728	0.138757	0.129899	0.105322
156	0.126531	0.128906	0.152507	0.13868	0.129824	0.10538
156.1	0.126451	0.129017	0.152796	0.138857	0.129852	0.105301
156.2	0.126322	0.128986	0.152576	0.138679	0.12972	0.105258
156.3	0.126335	0.128863	0.152533	0.13877	0.129978	0.105417
156.4	0.126321	0.12892	0.152399	0.138797	0.129783	0.105309
156.5	0.1263	0.128848	0.15255	0.138583	0.12973	0.105341
156.6	0.126377	0.128815	0.152228	0.138562	0.129895	0.105203
156.7	0.126453	0.128952	0.152496	0.138644	0.129917	0.105274
156.8	0.126344	0.129003	0.152442	0.138627	0.129702	0.105217
156.9	0.126251	0.128672	0.152476	0.13851	0.129694	0.105224
157	0.126122	0.128845	0.152281	0.138674	0.129461	0.105366
157.1	0.126267	0.128948	0.152456	0.138539	0.129716	0.105423
157.2	0.126113	0.128739	0.152231	0.138632	0.129517	0.105294
157.3	0.126298	0.128851	0.152334	0.138632	0.12971	0.105327
157.4	0.126236	0.128667	0.152296	0.138343	0.129539	0.105301
157.5	0.126103	0.128576	0.152315	0.138421	0.129629	0.105331
157.6	0.126223	0.128742	0.152372	0.138544	0.129631	0.10523
157.7	0.126314	0.128798	0.152384	0.138343	0.129624	0.105228
157.8	0.126228	0.128877	0.152333	0.138324	0.129893	0.105276
157.9	0.126133	0.128712	0.152288	0.138581	0.12949	0.105334
158	0.126174	0.128738	0.152241	0.138584	0.129798	0.105269
158.1	0.126072	0.128703	0.15236	0.138501	0.129553	0.105313
158.2	0.12606	0.128693	0.152363	0.138522	0.129606	0.105297
158.3	0.125999	0.128616	0.15234	0.138522	0.129751	0.105191
158.4	0.125964	0.128745	0.152526	0.138581	0.129726	0.105253
158.5	0.126118	0.128631	0.15219	0.138534	0.129618	0.105196
158.6	0.126064	0.128737	0.152209	0.13861	0.129569	0.105161
158.7	0.125959	0.128667	0.152379	0.138379	0.129491	0.105215
158.8	0.126099	0.128711	0.152338	0.138472	0.129738	0.10512
158.9	0.125942	0.128507	0.152104	0.138375	0.129613	0.105289
159	0.126078	0.128679	0.152346	0.138332	0.129661	0.10523
159.1	0.126158	0.128608	0.152317	0.138462	0.129778	0.105258
159.2	0.125982	0.128399	0.152113	0.138306	0.129532	0.105131
159.3	0.125904	0.128381	0.152063	0.138465	0.129461	0.105321
159.4	0.125897	0.128417	0.15227	0.138394	0.129381	0.105128
159.5	0.125955	0.128554	0.152092	0.138488	0.129439	0.105136
159.6	0.12584	0.12847	0.152424	0.138566	0.129728	0.105124
159.7	0.125779	0.128441	0.15213	0.138468	0.129525	0.105157
159.8	0.125871	0.12844	0.152171	0.13834	0.129568	0.104995
159.9	0.125942	0.128309	0.152377	0.138297	0.129693	0.105064
160	0.12582	0.128338	0.152065	0.13835	0.129436	0.105085
160.1	0.125779	0.12838	0.152186	0.13836	0.12954	0.105082
160.2	0.125757	0.128385	0.152138	0.138485	0.129207	0.10507
160.3	0.125809	0.128323	0.151961	0.138406	0.129649	0.105005
160.4	0.125598	0.128384	0.152121	0.13827	0.129343	0.105036
160.5	0.125792	0.1283	0.152084	0.138315	0.129387	0.105153
160.6	0.125651	0.128285	0.152221	0.138337	0.129639	0.104999
160.7	0.125697	0.128203	0.15204	0.13842	0.129312	0.105159
160.8	0.12561	0.128324	0.152195	0.138431	0.12942	0.105043
160.9	0.125719	0.128219	0.15192	0.138285	0.129588	0.105165
161	0.125618	0.128184	0.152062	0.138344	0.129612	0.104936
161.1	0.12561	0.128241	0.151896	0.138273	0.129563	0.105029
161.2	0.125671	0.128346	0.152122	0.138376	0.129757	0.10505
161.3	0.125637	0.128299	0.152182	0.138305	0.129532	0.105074
161.4	0.125691	0.128169	0.152025	0.138417	0.129397	0.104985
161.5	0.125664	0.128093	0.15185	0.138486	0.129472	0.105011
161.6	0.125679	0.128359	0.1521	0.138346	0.129384	0.105258
161.7	0.125669	0.128149	0.152057	0.138391	0.129463	0.1049
161.8	0.125593	0.128167	0.151911	0.138387	0.129368	0.104839
161.9	0.125726	0.128299	0.151921	0.138318	0.129333	0.104863
162	0.125596	0.128139	0.152001	0.138173	0.129441	0.10494
162.1	0.125562	0.128131	0.151876	0.138326	0.129388	0.104933
162.2	0.125585	0.128078	0.151911	0.138236	0.129344	0.104992
162.3	0.125482	0.128031	0.151842	0.138122	0.129252	0.105027
162.4	0.125574	0.128171	0.151765	0.138272	0.129445	0.104966
162.5	0.125498	0.128096	0.151762	0.138123	0.129352	0.10502
162.6	0.125437	0.128015	0.151787	0.138305	0.129325	0.104919
162.7	0.125468	0.128119	0.15181	0.138166	0.129288	0.105005
162.8	0.125638	0.128105	0.151893	0.138203	0.129561	0.105042
162.9	0.125523	0.12813	0.151732	0.138228	0.129397	0.104913
163	0.125613	0.128165	0.151883	0.138032	0.129335	0.104958
163.1	0.125484	0.128055	0.151786	0.138196	0.129555	0.104906
163.2	0.12551	0.128218	0.151898	0.138147	0.129438	0.104894
163.3	0.125492	0.128063	0.151711	0.137842	0.129425	0.104906
163.4	0.125604	0.128042	0.15184	0.137909	0.129695	0.104811
163.5	0.125515	0.128074	0.151588	0.138115	0.129252	0.104966
163.6	0.125388	0.127927	0.151768	0.138168	0.129286	0.104864
163.7	0.125473	0.12793	0.151681	0.138149	0.129319	0.104856
163.8	0.125562	0.128167	0.151621	0.138019	0.129482	0.105036
163.9	0.125411	0.127861	0.151755	0.138089	0.129327	0.105014
164	0.125547	0.128042	0.15188	0.138014	0.12916	0.104796
164.1	0.125468	0.127972	0.15166	0.138178	0.129223	0.104839
164.2	0.125528	0.128069	0.151642	0.138121	0.129271	0.104987
164.3	0.125491	0.127947	0.151554	0.138039	0.129319	0.105001
164.4	0.125456	0.127951	0.151521	0.137974	0.129275	0.104861
164.5	0.125425	0.127983	0.151346	0.138215	0.129272	0.104835
164.6	0.125473	0.128044	0.151509	0.138211	0.12926	0.104689
164.7	0.125391	0.127931	0.151566	0.13824	0.129166	0.104781
164.8	0.125369	0.128024	0.151669	0.137964	0.129353	0.104768
164.9	0.125445	0.127897	0.151674	0.138152	0.129106	0.104804
165	0.125385	0.127947	0.151303	0.138075	0.129235	0.104848
165.1	0.125213	0.127849	0.151637	0.138067	0.129263	0.104724
165.2	0.125157	0.127701	0.151265	0.138019	0.129147	0.10494
165.3	0.125155	0.127721	0.151617	0.138106	0.129257	0.104782
165.4	0.125255	0.127826	0.151463	0.137964	0.129178	0.104753
165.5	0.125277	0.127813	0.151512	0.138012	0.129064	0.104704
165.6	0.125154	0.12788	0.15147	0.138098	0.129259	0.104812
165.7	0.125119	0.127715	0.151178	0.138043	0.129074	0.104762
165.8	0.125158	0.127917	0.15141	0.137997	0.129143	0.104983
165.9	0.125116	0.127823	0.151457	0.137961	0.129124	0.10476
166	0.125082	0.127664	0.151178	0.138121	0.129087	0.104834
166.1	0.125187	0.127905	0.151136	0.138052	0.129101	0.104733
166.2	0.12508	0.127697	0.151337	0.138031	0.128916	0.104766
166.3	0.124998	0.127545	0.151403	0.137916	0.12911	0.104692
166.4	0.125114	0.127735	0.151301	0.13798	0.128792	0.104702
166.5	0.124934	0.12767	0.151124	0.137917	0.128991	0.104613
166.6	0.124892	0.127443	0.1511	0.138047	0.128872	0.104629
166.7	0.124939	0.127489	0.151279	0.137901	0.129166	0.104746
166.8	0.124972	0.12759	0.151398	0.137941	0.12912	0.104773
166.9	0.12501	0.127453	0.151034	0.137867	0.128906	0.104713
167	0.124837	0.12761	0.151359	0.137703	0.128984	0.104665
167.1	0.125006	0.127485	0.151322	0.137829	0.128977	0.104823
167.2	0.124887	0.127388	0.151067	0.137822	0.128865	0.104808
167.3	0.124989	0.127466	0.151287	0.137843	0.128961	0.104888
167.4	0.124822	0.127455	0.151104	0.138023	0.12879	0.104691
167.5	0.124942	0.127443	0.151028	0.138002	0.12901	0.104768
167.6	0.124748	0.127387	0.150901	0.137867	0.128628	0.10479
167.7	0.125062	0.127545	0.151252	0.137891	0.128968	0.104602
167.8	0.124801	0.127371	0.151025	0.13789	0.128852	0.1048
167.9	0.124859	0.127411	0.151121	0.137786	0.12881	0.104819
168	0.124932	0.12767	0.150861	0.137797	0.128834	0.104763
168.1	0.124949	0.127455	0.151085	0.137935	0.128965	0.104806
168.2	0.124839	0.127431	0.151057	0.137922	0.128726	0.104729
168.3	0.124823	0.127511	0.150868	0.137639	0.128717	0.104779
168.4	0.124736	0.127358	0.150902	0.137949	0.129041	0.104764
168.5	0.124831	0.127443	0.151098	0.137803	0.12876	0.104723
168.6	0.124818	0.127306	0.150906	0.137847	0.128938	0.104602
168.7	0.124651	0.127295	0.150961	0.137767	0.128775	0.104723
168.8	0.124804	0.127409	0.15087	0.137848	0.12876	0.104605
168.9	0.124721	0.127373	0.150691	0.137807	0.128942	0.104722
169	0.124627	0.127208	0.150897	0.137754	0.128698	0.104568
169.1	0.124781	0.127369	0.150648	0.137783	0.128759	0.10462
169.2	0.124736	0.127244	0.150755	0.137651	0.12872	0.104523
169.3	0.124673	0.127193	0.15059	0.137644	0.12866	0.104763
169.4	0.124642	0.12731	0.150843	0.137579	0.129001	0.104571
169.5	0.124683	0.127212	0.150884	0.137745	0.12872	0.104686
169.6	0.124763	0.127317	0.150768	0.137827	0.128853	0.104658
169.7	0.124666	0.127227	0.150674	0.137734	0.128859	0.104679
169.8	0.124726	0.127166	0.150688	0.137773	0.128724	0.104503
169.9	0.12463	0.127231	0.150798	0.137534	0.128695	0.104517
170	0.124633	0.127257	0.150561	0.137663	0.128764	0.104521
170.1	0.124702	0.127178	0.150641	0.137751	0.128955	0.104474
170.2	0.12458	0.127111	0.150608	0.137648	0.128666	0.104621
170.3	0.124653	0.127118	0.150734	0.137506	0.128649	0.104514
170.4	0.124556	0.127139	0.150716	0.13761	0.128753	0.10468
170.5	0.124625	0.1271	0.150707	0.137785	0.128734	0.104491
170.6	0.124797	0.127229	0.150571	0.137812	0.128784	0.10455
170.7	0.124664	0.127175	0.150865	0.137713	0.128741	0.104636
170.8	0.124733	0.127223	0.150632	0.137664	0.128919	0.104536
170.9	0.124538	0.127084	0.150345	0.137468	0.128723	0.104474
171	0.124728	0.127071	0.150686	0.137734	0.128669	0.104537
171.1	0.124558	0.127133	0.150551	0.137721	0.128912	0.104531
171.2	0.12449	0.127205	0.150656	0.137598	0.128697	0.104488
171.3	0.124542	0.127126	0.150447	0.137588	0.128758	0.104483
171.4	0.124523	0.127109	0.150442	0.13757	0.128621	0.104586
171.5	0.124636	0.127166	0.150651	0.137677	0.128778	0.104479
171.6	0.124509	0.126857	0.15038	0.137505	0.128676	0.104526
171.7	0.124492	0.127145	0.150312	0.137664	0.128585	0.104684
171.8	0.124486	0.127015	0.15058	0.13765	0.128527	0.104576
171.9	0.124552	0.127071	0.150595	0.137483	0.128582	0.104621
172	0.124548	0.127118	0.150521	0.137507	0.128643	0.104538
172.1	0.124573	0.126937	0.150363	0.137611	0.128781	0.104433
172.2	0.124417	0.127041	0.150477	0.137413	0.128702	0.104488
172.3	0.12436	0.126909	0.150402	0.137494	0.1288	0.104506
172.4	0.124496	0.12708	0.150502	0.137643	0.128727	0.104523
172.5	0.12446	0.127042	0.150477	0.137521	0.128544	0.10448
172.6	0.12453	0.127002	0.150433	0.137458	0.128435	0.104496
172.7	0.124481	0.126949	0.150542	0.13755	0.128764	0.10438
172.8	0.124416	0.127119	0.150233	0.137618	0.128675	0.104468
172.9	0.124522	0.127066	0.150397	0.137565	0.128602	0.104474
173	0.124337	0.12703	0.150539	0.137398	0.128877	0.104599
173.1	0.124377	0.126972	0.150431	0.137479	0.128444	0.104488
173.2	0.124365	0.127056	0.150315	0.137645	0.128706	0.104625
173.3	0.124437	0.126914	0.150236	0.137576	0.128793	0.104711
173.4	0.124312	0.126963	0.150322	0.137506	0.128575	0.104555
173.5	0.12424	0.126956	0.150298	0.137498	0.128571	0.104644
173.6	0.124269	0.126947	0.150294	0.137668	0.128286	0.104599
173.7	0.124367	0.126858	0.150411	0.137519	0.128574	0.104606
173.8	0.124431	0.12679	0.150391	0.137477	0.128626	0.104535
173.9	0.124266	0.126825	0.150211	0.137542	0.128368	0.104481
174	0.124414	0.126909	0.150385	0.137521	0.128529	0.104634
174.1	0.124148	0.12675	0.150263	0.137412	0.128515	0.104424
174.2	0.124349	0.126883	0.150219	0.13742	0.128521	0.104543
174.3	0.124202	0.126839	0.150289	0.137426	0.128507	0.104581
174.4	0.124207	0.126868	0.150154	0.137523	0.128489	0.104411
174.5	0.124318	0.126908	0.150462	0.137345	0.12857	0.104448
174.6	0.124284	0.126724	0.150313	0.137494	0.128412	0.104492
174.7	0.124201	0.126787	0.150168	0.137421	0.128461	0.10441
174.8	0.124255	0.1268	0.150183	0.137497	0.128465	0.104525
174.9	0.124282	0.126856	0.150454	0.13732	0.128509	0.104457
175	0.12434	0.126795	0.150129	0.13736	0.1283	0.104575
175.1	0.124192	0.126806	0.150181	0.137413	0.128525	0.104394
175.2	0.124148	0.126804	0.150373	0.137259	0.128545	0.104526
175.3	0.124203	0.126811	0.1502	0.137204	0.128455	0.104376
175.4	0.124096	0.126804	0.150199	0.137212	0.128384	0.104488
175.5	0.124089	0.126745	0.150197	0.137439	0.12819	0.104588
175.6	0.124138	0.126622	0.150219	0.137244	0.128424	0.104406
175.7	0.124273	0.12672	0.150046	0.1373	0.128445	0.10451
175.8	0.124128	0.126933	0.150123	0.137124	0.128537	0.104461
175.9	0.124213	0.126885	0.149789	0.137256	0.128492	0.104428
176	0.124111	0.126858	0.150026	0.13716	0.128605	0.104474
176.1	0.124077	0.126636	0.149959	0.137174	0.128435	0.104403
176.2	0.124121	0.126801	0.150035	0.137279	0.128376	0.104371
176.3	0.12416	0.126712	0.149999	0.137113	0.128544	0.104377
176.4	0.124052	0.126666	0.149919	0.1372	0.128448	0.10443
176.5	0.12394	0.126604	0.150113	0.13721	0.128467	0.104364
176.6	0.123886	0.126672	0.150084	0.137158	0.128492	0.104214
176.7	0.123781	0.126566	0.149807	0.137274	0.128246	0.104308
176.8	0.124001	0.126583	0.149802	0.137048	0.128364	0.104306
176.9	0.123999	0.126648	0.149742	0.137311	0.128213	0.104439
177	0.12392	0.126563	0.150059	0.137092	0.128293	0.104441
177.1	0.123929	0.126572	0.149871	0.137187	0.128351	0.104301
177.2	0.12397	0.126657	0.149659	0.137262	0.128199	0.104431
177.3	0.123873	0.126484	0.14995	0.137214	0.128471	0.104342
177.4	0.123965	0.12666	0.149822	0.137162	0.128404	0.104268
177.5	0.124001	0.126627	0.149785	0.137283	0.128302	0.10448
177.6	0.123774	0.126584	0.149907	0.137069	0.128484	0.104436
177.7	0.123901	0.126383	0.149674	0.137164	0.128314	0.104274
177.8	0.123828	0.126502	0.1498	0.137067	0.128575	0.104412
177.9	0.123896	0.12656	0.14976	0.137172	0.128293	0.104256
178	0.123996	0.126456	0.149735	0.137046	0.128402	0.104346
178.1	0.123864	0.126368	0.1497	0.137028	0.128554	0.104203
178.2	0.123964	0.126582	0.149657	0.137024	0.128214	0.10436
178.3	0.123931	0.126568	0.149836	0.137058	0.128691	0.104328
178.4	0.123916	0.126438	0.149731	0.136967	0.128218	0.104241
178.5	0.123802	0.126529	0.149775	0.136945	0.12846	0.10427
178.6	0.123855	0.126603	0.149733	0.137036	0.128457	0.10442
178.7	0.123821	0.126498	0.149626	0.137058	0.128538	0.10439
178.8	0.123817	0.126398	0.149743	0.136923	0.128342	0.104402
178.9	0.123829	0.126472	0.149619	0.137072	0.12854	0.104465
179	0.12381	0.126483	0.149679	0.137124	0.128424	0.104376
179.1	0.123747	0.126431	0.149697	0.13701	0.128125	0.104313
179.2	0.123826	0.12647	0.149678	0.137028	0.128058	0.104268
179.3	0.123762	0.126457	0.149414	0.137094	0.128434	0.104202
179.4	0.123751	0.126348	0.14966	0.137	0.128306	0.104301
179.5	0.123799	0.126289	0.149504	0.136837	0.1282	0.104384
179.6	0.123671	0.126453	0.149365	0.13705	0.12832	0.104347
179.7	0.123731	0.126394	0.14955	0.136985	0.128511	0.104125
179.8	0.123658	0.12642	0.149698	0.13683	0.128249	0.104143
179.9	0.123775	0.126327	0.149327	0.136917	0.128339	0.104246
180	0.123699	0.126405	0.149486	0.137046	0.128323	0.104176
180.1	0.123647	0.126394	0.149512	0.137028	0.128289	0.104269
180.2	0.1237	0.126418	0.149564	0.136903	0.128433	0.104083
180.3	0.123725	0.126442	0.149233	0.137049	0.128246	0.10412
180.4	0.123605	0.126299	0.149603	0.136993	0.128185	0.104117
180.5	0.123627	0.12627	0.149459	0.136892	0.128238	0.104202
180.6	0.123701	0.126282	0.1493	0.136799	0.128193	0.104087
180.7	0.123709	0.126216	0.149306	0.136995	0.12834	0.104241
180.8	0.123786	0.126344	0.149428	0.13689	0.128101	0.104137
180.9	0.123524	0.126167	0.149255	0.136763	0.128241	0.104147
181	0.12361	0.12633	0.149514	0.136932	0.128238	0.104156
181.1	0.123554	0.126277	0.149197	0.136745	0.128251	0.104114
181.2	0.123563	0.126225	0.149139	0.136794	0.12845	0.104236
181.3	0.123499	0.126181	0.149282	0.136894	0.128312	0.104234
181.4	0.123673	0.126202	0.149369	0.137107	0.128357	0.10418
181.5	0.123401	0.126343	0.149186	0.136877	0.128037	0.104144
181.6	0.123502	0.126161	0.149282	0.13718	0.128283	0.104121
181.7	0.123587	0.126226	0.149113	0.136948	0.128355	0.104152
181.8	0.123506	0.126243	0.148934	0.136946	0.12829	0.104073
181.9	0.123402	0.1261	0.149306	0.136955	0.128284	0.104181
182	0.12344	0.126232	0.149117	0.136915	0.128085	0.104181
182.1	0.123476	0.126031	0.149208	0.136936	0.128062	0.104058
182.2	0.123461	0.126029	0.148968	0.136913	0.128238	0.104093
182.3	0.123366	0.126238	0.148909	0.136964	0.127982	0.104121
182.4	0.123618	0.126146	0.149298	0.136814	0.128219	0.104108
182.5	0.123322	0.126118	0.149247	0.137058	0.128215	0.104258
182.6	0.123365	0.126144	0.149254	0.136847	0.12815	0.104227
182.7	0.123312	0.125961	0.149213	0.136869	0.127975	0.104142
182.8	0.123562	0.126111	0.149273	0.136871	0.128254	0.104085
182.9	0.123476	0.126109	0.149284	0.136957	0.128042	0.104089
183	0.123226	0.126178	0.14912	0.136838	0.128123	0.104077
183.1	0.123344	0.126159	0.149187	0.136742	0.128428	0.103959
183.2	0.123437	0.126237	0.149167	0.136815	0.128067	0.104152
183.3	0.123375	0.126089	0.149117	0.136813	0.128263	0.104137
183.4	0.123213	0.125999	0.149027	0.136867	0.128144	0.104061
183.5	0.123334	0.125998	0.149185	0.136913	0.128285	0.103992
183.6	0.123429	0.126196	0.149085	0.13699	0.128137	0.104015
183.7	0.123419	0.126009	0.14895	0.136917	0.128195	0.104146
183.8	0.123262	0.125937	0.148895	0.136941	0.128041	0.104135
183.9	0.123328	0.125975	0.148957	0.137016	0.128094	0.104062
184	0.123311	0.12604	0.14891	0.137013	0.128062	0.103873
184.1	0.12318	0.12595	0.14892	0.136753	0.128206	0.104069
184.2	0.123278	0.125967	0.14882	0.136876	0.128089	0.10406
184.3	0.123347	0.125899	0.14887	0.136796	0.127897	0.103967
184.4	0.123464	0.126029	0.149024	0.136859	0.128056	0.103963
184.5	0.123254	0.125975	0.148908	0.137012	0.128212	0.103962
184.6	0.123347	0.12586	0.149071	0.136741	0.128021	0.103914
184.7	0.123301	0.125884	0.149035	0.13672	0.127994	0.103847
184.8	0.123224	0.125847	0.148782	0.13679	0.128066	0.10386
184.9	0.123207	0.125832	0.148701	0.136956	0.128149	0.103825
185	0.123388	0.125829	0.148748	0.136839	0.127955	0.103901
185.1	0.123259	0.125768	0.148852	0.13687	0.127902	0.103965
185.2	0.123189	0.125838	0.148948	0.136758	0.127983	0.104
185.3	0.123244	0.12581	0.148639	0.136837	0.12785	0.104022
185.4	0.123287	0.125738	0.148907	0.136762	0.127938	0.103915
185.5	0.123321	0.125724	0.148724	0.136653	0.128054	0.103901
185.6	0.123172	0.125694	0.148483	0.136765	0.127973	0.103977
185.7	0.123187	0.125766	0.148674	0.136668	0.128066	0.103926
185.8	0.123264	0.125786	0.148803	0.136802	0.127988	0.103826
185.9	0.123097	0.125787	0.148796	0.136607	0.128076	0.103887
186	0.123148	0.125802	0.148814	0.136938	0.12833	0.103987
186.1	0.123191	0.125828	0.14836	0.136681	0.12798	0.103748
186.2	0.123272	0.125572	0.148635	0.13676	0.128121	0.10391
186.3	0.123093	0.125721	0.14863	0.136808	0.127974	0.103783
186.4	0.123217	0.125659	0.148738	0.136793	0.128115	0.103906
186.5	0.123206	0.125639	0.14861	0.136609	0.127887	0.103885
186.6	0.123131	0.125579	0.148325	0.136644	0.127925	0.103786
186.7	0.123175	0.125528	0.148355	0.136537	0.127763	0.103801
186.8	0.123021	0.125516	0.148541	0.136547	0.127848	0.103753
186.9	0.123041	0.125558	0.148485	0.13651	0.127754	0.103832
187	0.12302	0.125446	0.148524	0.136418	0.127747	0.103831
187.1	0.122978	0.125476	0.148196	0.136587	0.127767	0.103784
187.2	0.122907	0.125424	0.148182	0.136397	0.127713	0.10388
187.3	0.122931	0.125478	0.148466	0.136549	0.127845	0.103744
187.4	0.123115	0.125531	0.148307	0.136691	0.127603	0.103762
187.5	0.122973	0.125552	0.148306	0.13668	0.127753	0.103884
187.6	0.123082	0.125629	0.148526	0.136448	0.127759	0.103844
187.7	0.122981	0.125454	0.148324	0.136779	0.12771	0.103827
187.8	0.122886	0.125508	0.14828	0.136527	0.127916	0.103765
187.9	0.122972	0.12561	0.148316	0.136654	0.127721	0.103769
188	0.123037	0.125491	0.14836	0.136627	0.127795	0.103714
188.1	0.122823	0.125617	0.148267	0.136573	0.127842	0.103809
188.2	0.12295	0.12543	0.148178	0.136518	0.127812	0.103778
188.3	0.122995	0.125448	0.148348	0.136751	0.127852	0.103771
188.4	0.122859	0.12552	0.148323	0.136557	0.127829	0.103841
188.5	0.122804	0.125438	0.147923	0.136496	0.127682	0.103946
188.6	0.122776	0.125453	0.148103	0.136657	0.127783	0.103916
188.7	0.122873	0.125452	0.148068	0.136428	0.127658	0.103725
188.8	0.12273	0.125303	0.148126	0.136373	0.127587	0.103868
188.9	0.122806	0.125474	0.148159	0.136532	0.127975	0.103689
189	0.122743	0.125435	0.148179	0.136742	0.127829	0.103665
189.1	0.122757	0.125349	0.148145	0.136329	0.127851	0.103705
189.2	0.122853	0.125466	0.148069	0.136547	0.12777	0.103661
189.3	0.122586	0.125272	0.148048	0.136528	0.127824	0.103866
189.4	0.122781	0.125388	0.148186	0.136375	0.127758	0.10385
189.5	0.122683	0.125406	0.148337	0.136563	0.127792	0.103744
189.6	0.122764	0.125536	0.148375	0.136527	0.127812	0.103741
189.7	0.122569	0.125416	0.148265	0.13651	0.12783	0.103708
189.8	0.12267	0.125346	0.148083	0.136678	0.127773	0.10368
189.9	0.122729	0.125499	0.148253	0.136458	0.127772	0.103616
190	0.122708	0.125229	0.147985	0.136493	0.12776	0.103773
190.1	0.122758	0.125284	0.148194	0.136506	0.127775	0.103722
190.2	0.12296	0.125443	0.148213	0.136592	0.127622	0.10372
190.3	0.122666	0.125246	0.148117	0.136539	0.127508	0.103794
190.4	0.122701	0.125291	0.148142	0.136573	0.127614	0.103642
190.5	0.122667	0.125152	0.148266	0.136436	0.127514	0.10368
190.6	0.122633	0.125309	0.148124	0.136435	0.127705	0.103694
190.7	0.122574	0.12525	0.148164	0.136328	0.127605	0.103795
190.8	0.122465	0.125196	0.147996	0.136439	0.127682	0.103635
190.9	0.122486	0.125146	0.148036	0.136474	0.127682	0.103659
191	0.122623	0.125244	0.148096	0.136457	0.1276	0.103823
191.1	0.122528	0.125044	0.147919	0.1365	0.12762	0.103646
191.2	0.122577	0.125179	0.148106	0.136553	0.127612	0.103616
191.3	0.122519	0.125203	0.148065	0.136235	0.127577	0.103666
191.4	0.122603	0.125274	0.148036	0.136635	0.127568	0.103705
191.5	0.122526	0.125313	0.148168	0.136393	0.127531	0.103682
191.6	0.122658	0.125209	0.148016	0.136505	0.127361	0.103608
191.7	0.122549	0.125258	0.148119	0.136568	0.12762	0.103647
191.8	0.122643	0.125252	0.148027	0.136407	0.127406	0.103642
191.9	0.122557	0.125091	0.147989	0.13639	0.127658	0.103657
192	0.12258	0.125168	0.148079	0.136485	0.127538	0.103598
192.1	0.122609	0.125418	0.148055	0.136225	0.127691	0.103683
192.2	0.122628	0.125096	0.14797	0.136445	0.127628	0.103561
192.3	0.122587	0.125046	0.147891	0.136247	0.127508	0.103689
192.4	0.122601	0.1251	0.147829	0.136515	0.127706	0.10359
192.5	0.12248	0.125036	0.147768	0.136427	0.127578	0.103498
192.6	0.122438	0.125149	0.147972	0.136354	0.127439	0.103509
192.7	0.122431	0.125111	0.148026	0.136309	0.127557	0.103577
192.8	0.12228	0.124937	0.147986	0.136177	0.127457	0.103555
192.9	0.122394	0.12491	0.147826	0.136428	0.127412	0.103511
193	0.12223	0.125056	0.148055	0.13636	0.127444	0.103751
193.1	0.12234	0.124934	0.147917	0.136231	0.127456	0.103712
193.2	0.12254	0.125048	0.147807	0.136335	0.127518	0.103542
193.3	0.122382	0.125089	0.147804	0.136323	0.127512	0.103524
193.4	0.12239	0.124984	0.147652	0.136307	0.127478	0.103624
193.5	0.122429	0.125133	0.148124	0.136361	0.127545	0.103608
193.6	0.122331	0.125103	0.148009	0.136253	0.127607	0.103697
193.7	0.12235	0.124964	0.147807	0.136336	0.127588	0.103578
193.8	0.122336	0.124929	0.147726	0.136286	0.127556	0.103582
193.9	0.122379	0.124977	0.147822	0.136427	0.127327	0.103626
194	0.122273	0.124912	0.147469	0.136306	0.127599	0.103474
194.1	0.122457	0.125081	0.147832	0.136184	0.127366	0.103524
194.2	0.122288	0.124936	0.147832	0.136211	0.127392	0.103495
194.3	0.122362	0.124997	0.147758	0.136031	0.127405	0.103707
194.4	0.122258	0.124971	0.147546	0.136197	0.127554	0.103574
194.5	0.122347	0.124957	0.147699	0.136126	0.127616	0.103637
194.6	0.122253	0.124964	0.147717	0.136249	0.127413	0.103562
194.7	0.122263	0.12492	0.147836	0.136132	0.127383	0.103473
194.8	0.122227	0.124867	0.147714	0.136339	0.127422	0.103424
194.9	0.122274	0.124794	0.147574	0.136266	0.127513	0.103499
195	0.122306	0.124916	0.147774	0.136256	0.127399	0.103588
195.1	0.122275	0.12497	0.147768	0.13629	0.127373	0.103439
195.2	0.122147	0.124785	0.147523	0.136267	0.12731	0.103603
195.3	0.12225	0.124743	0.147748	0.136138	0.127532	0.1035
195.4	0.122155	0.12489	0.147671	0.136448	0.127654	0.103607
195.5	0.122082	0.124815	0.147462	0.136165	0.127276	0.103608
195.6	0.122286	0.124892	0.147633	0.13601	0.127582	0.103658
195.7	0.122244	0.124783	0.147813	0.136042	0.127478	0.103523
195.8	0.122213	0.124804	0.147632	0.136215	0.127249	0.103472
195.9	0.122225	0.124888	0.147692	0.136169	0.127323	0.103595
196	0.122168	0.124792	0.147793	0.136034	0.127283	0.10349
196.1	0.122064	0.12482	0.147494	0.136084	0.127306	0.103524
196.2	0.122148	0.124845	0.147711	0.136196	0.127297	0.10348
196.3	0.122125	0.124817	0.14772	0.136182	0.12727	0.103473
196.4	0.122294	0.12491	0.147604	0.136183	0.127334	0.103486
196.5	0.122239	0.124784	0.147523	0.136275	0.127265	0.103421
196.6	0.122339	0.124978	0.147638	0.136139	0.127256	0.103408
196.7	0.122146	0.124932	0.147734	0.13605	0.127226	0.103379
196.8	0.122001	0.124835	0.147556	0.136013	0.127339	0.103395
196.9	0.122145	0.124953	0.147789	0.136207	0.127181	0.103281
197	0.122074	0.124746	0.147373	0.136013	0.127295	0.10343
197.1	0.12205	0.124754	0.147505	0.136082	0.127267	0.103655
197.2	0.121992	0.124773	0.147653	0.136204	0.127401	0.103507
197.3	0.121913	0.124877	0.147584	0.136151	0.127366	0.10325
197.4	0.121997	0.124775	0.14768	0.136056	0.127274	0.103593
197.5	0.122083	0.12465	0.14733	0.13613	0.127046	0.103553
197.6	0.121907	0.124779	0.147456	0.136242	0.127403	0.103375
197.7	0.121911	0.124686	0.14745	0.136172	0.127165	0.1035
197.8	0.121991	0.124687	0.147535	0.136078	0.127162	0.103373
197.9	0.121991	0.12459	0.147468	0.136296	0.127459	0.103386
198	0.121978	0.124655	0.147576	0.136306	0.127392	0.103373
198.1	0.121793	0.124598	0.147186	0.136196	0.127276	0.103439
198.2	0.121809	0.124545	0.147357	0.136008	0.127345	0.103563
198.3	0.121961	0.124635	0.147262	0.136051	0.127214	0.103444
198.4	0.121931	0.124606	0.147235	0.136098	0.127268	0.103433
198.5	0.121888	0.124695	0.147336	0.136053	0.127291	0.103344
198.6	0.12195	0.124629	0.147278	0.136009	0.127296	0.103489
198.7	0.121868	0.124603	0.147523	0.136148	0.127419	0.103364
198.8	0.121886	0.124464	0.147188	0.135978	0.127403	0.103327
198.9	0.121852	0.124637	0.147287	0.136235	0.127421	0.103431
[truncated: 3,012 more rows]
