# Supplementary material for: Whole-genome resequencing reveals genetic diversity and selection signatures of Tongjiang and five goat breeds
Source: Front Vet Sci. 2025 May 27;12:1559764. doi: 10.3389/fvets.2025.1559764 (PMC12150802; doi:10.3389/fvets.2025.1559764)
Supplement: Supplementary file 8 [file Table_7.xls]

## Sheet: Table S7
Table S7. Inbreeding coefficient analysis
FID	F
BJ-10	0.06821
BJ-1	0.05145
BJ-2	0.1128
BJ-3	0.1133
BJ-4	0.02318
BJ-5	0.02861
BJ-6	-0.006661
BJ-7	-0.004161
BJ-8	-0.03191
BJ-9	0.01903
CD-10	0.02267
CD-1	0.1433
CD-2	0.126
CD-3	0.06817
CD-4	-0.01953
CD-5	-0.05824
CD-6	0.0257
CD-7	0.02861
CD-8	0.1003
CD-9	0.03675
HY-10	0.04314
HY-11	-0.02784
HY-12	-0.0833
HY-13	0.2071
HY-14	0.02254
HY-15	-0.0356
HY-1	-0.07981
HY-2	0.1737
HY-3	0.1051
HY-4	0.006135
HY-5	0.06934
HY-6	-0.04162
HY-7	-0.01738
HY-8	0.05685
HY-9	-0.04049
CM10	0.202
CM12	0.1753
CM13	0.1556
CM14	0.1091
CM1	0.148
CM3	0.1295
CM4	0.2268
CM6	0.1864
CM8	0.1596
CM9	0.1523
JT59	0.04147
JT60	0.07249
JT61	0.08671
JT62	0.1039
JT63	-0.2123
JT64	0.08174
JT65	0.1611
JT66	0.1048
JT67	0.07358
JT68	0.08043
ZZ12	0.09796
ZZ18	0.1149
ZZ22	0.1095
ZZ31	0.1004
ZZ33	0.102
ZZ35	0.09853
ZZ38	0.1008
ZZ3	0.1167
ZZ5	0.09911
ZZ82	0.08839
