# Supplementary material for: Whole-genome resequencing reveals genetic diversity and selection signatures of Tongjiang and five goat breeds
Source: Front Vet Sci. 2025 May 27;12:1559764. doi: 10.3389/fvets.2025.1559764 (PMC12150802; doi:10.3389/fvets.2025.1559764)
Supplement: Supplementary file 9 [file Table_8.xls]

## Sheet: Table S8
Table S8. Transcript stable IDs selected via θπ and FST from Tongjiang goat and five other goat breeds
BJ-vs-HY	CD-vs-HY	JT-vs-HY	CM-vs-HY	ZZ-vs-HY
ENSCHIT00000000070	ENSCHIT00000000070	ENSCHIT00000000070	ENSCHIT00000000143	ENSCHIT00000000144
ENSCHIT00000000084	ENSCHIT00000000084	ENSCHIT00000000084	ENSCHIT00000000144	ENSCHIT00000000168
ENSCHIT00000000160	ENSCHIT00000000160	ENSCHIT00000000144	ENSCHIT00000000260	ENSCHIT00000000211
ENSCHIT00000000168	ENSCHIT00000000168	ENSCHIT00000000160	ENSCHIT00000000315	ENSCHIT00000000221
ENSCHIT00000000211	ENSCHIT00000000210	ENSCHIT00000000210	ENSCHIT00000000318	ENSCHIT00000000222
ENSCHIT00000000262	ENSCHIT00000000211	ENSCHIT00000000211	ENSCHIT00000000372	ENSCHIT00000000262
ENSCHIT00000000318	ENSCHIT00000000262	ENSCHIT00000000246	ENSCHIT00000000386	ENSCHIT00000000310
ENSCHIT00000000386	ENSCHIT00000000318	ENSCHIT00000000262	ENSCHIT00000000425	ENSCHIT00000000388
ENSCHIT00000000421	ENSCHIT00000000374	ENSCHIT00000000318	ENSCHIT00000000426	ENSCHIT00000000421
ENSCHIT00000000422	ENSCHIT00000000386	ENSCHIT00000000339	ENSCHIT00000000433	ENSCHIT00000000422
ENSCHIT00000000468	ENSCHIT00000000422	ENSCHIT00000000340	ENSCHIT00000000574	ENSCHIT00000000434
ENSCHIT00000000471	ENSCHIT00000000471	ENSCHIT00000000386	ENSCHIT00000000671	ENSCHIT00000000468
ENSCHIT00000000473	ENSCHIT00000000485	ENSCHIT00000000432	ENSCHIT00000000672	ENSCHIT00000000471
ENSCHIT00000000522	ENSCHIT00000000511	ENSCHIT00000000441	ENSCHIT00000000685	ENSCHIT00000000473
ENSCHIT00000000559	ENSCHIT00000000559	ENSCHIT00000000473	ENSCHIT00000000735	ENSCHIT00000000511
ENSCHIT00000000569	ENSCHIT00000000581	ENSCHIT00000000476	ENSCHIT00000000755	ENSCHIT00000000526
ENSCHIT00000000586	ENSCHIT00000000627	ENSCHIT00000000477	ENSCHIT00000001136	ENSCHIT00000000559
ENSCHIT00000000610	ENSCHIT00000000696	ENSCHIT00000000511	ENSCHIT00000001174	ENSCHIT00000000569
ENSCHIT00000000618	ENSCHIT00000000736	ENSCHIT00000000559	ENSCHIT00000001249	ENSCHIT00000000574
ENSCHIT00000000629	ENSCHIT00000000763	ENSCHIT00000000569	ENSCHIT00000001471	ENSCHIT00000000586
ENSCHIT00000000653	ENSCHIT00000000802	ENSCHIT00000000610	ENSCHIT00000001491	ENSCHIT00000000618
ENSCHIT00000000673	ENSCHIT00000000864	ENSCHIT00000000618	ENSCHIT00000001514	ENSCHIT00000000629
ENSCHIT00000000750	ENSCHIT00000000884	ENSCHIT00000000624	ENSCHIT00000001524	ENSCHIT00000000673
ENSCHIT00000000763	ENSCHIT00000000899	ENSCHIT00000000673	ENSCHIT00000001537	ENSCHIT00000000685
ENSCHIT00000000802	ENSCHIT00000001039	ENSCHIT00000000679	ENSCHIT00000001550	ENSCHIT00000000702
ENSCHIT00000000811	ENSCHIT00000001136	ENSCHIT00000000685	ENSCHIT00000002288	ENSCHIT00000000704
ENSCHIT00000000864	ENSCHIT00000001228	ENSCHIT00000000735	ENSCHIT00000002427	ENSCHIT00000000706
ENSCHIT00000000884	ENSCHIT00000001301	ENSCHIT00000000758	ENSCHIT00000002623	ENSCHIT00000000758
ENSCHIT00000000899	ENSCHIT00000001366	ENSCHIT00000000761	ENSCHIT00000002839	ENSCHIT00000000761
ENSCHIT00000000962	ENSCHIT00000001484	ENSCHIT00000000763	ENSCHIT00000003115	ENSCHIT00000000763
ENSCHIT00000001060	ENSCHIT00000001514	ENSCHIT00000000781	ENSCHIT00000003215	ENSCHIT00000000781
ENSCHIT00000001062	ENSCHIT00000001520	ENSCHIT00000000802	ENSCHIT00000003322	ENSCHIT00000000802
ENSCHIT00000001136	ENSCHIT00000001537	ENSCHIT00000000811	ENSCHIT00000003452	ENSCHIT00000000804
ENSCHIT00000001484	ENSCHIT00000001550	ENSCHIT00000000864	ENSCHIT00000003524	ENSCHIT00000000811
ENSCHIT00000001491	ENSCHIT00000001889	ENSCHIT00000000899	ENSCHIT00000003596	ENSCHIT00000000884
ENSCHIT00000001514	ENSCHIT00000001963	ENSCHIT00000001161	ENSCHIT00000003618	ENSCHIT00000001003
ENSCHIT00000001520	ENSCHIT00000002054	ENSCHIT00000001357	ENSCHIT00000003648	ENSCHIT00000001060
ENSCHIT00000001537	ENSCHIT00000002231	ENSCHIT00000001435	ENSCHIT00000003958	ENSCHIT00000001084
ENSCHIT00000001550	ENSCHIT00000002497	ENSCHIT00000001514	ENSCHIT00000003968	ENSCHIT00000001136
ENSCHIT00000002054	ENSCHIT00000002513	ENSCHIT00000001537	ENSCHIT00000004160	ENSCHIT00000001174
ENSCHIT00000002083	ENSCHIT00000002623	ENSCHIT00000001550	ENSCHIT00000004208	ENSCHIT00000001332
ENSCHIT00000002214	ENSCHIT00000002725	ENSCHIT00000001582	ENSCHIT00000004251	ENSCHIT00000001357
ENSCHIT00000002231	ENSCHIT00000002765	ENSCHIT00000001711	ENSCHIT00000004285	ENSCHIT00000001435
ENSCHIT00000002327	ENSCHIT00000003322	ENSCHIT00000001989	ENSCHIT00000004300	ENSCHIT00000001471
ENSCHIT00000002395	ENSCHIT00000003524	ENSCHIT00000002083	ENSCHIT00000004476	ENSCHIT00000001514
ENSCHIT00000002518	ENSCHIT00000003596	ENSCHIT00000002288	ENSCHIT00000004485	ENSCHIT00000001537
ENSCHIT00000002543	ENSCHIT00000003627	ENSCHIT00000002427	ENSCHIT00000004550	ENSCHIT00000002083
ENSCHIT00000002623	ENSCHIT00000003686	ENSCHIT00000002497	ENSCHIT00000004580	ENSCHIT00000002173
ENSCHIT00000003322	ENSCHIT00000004092	ENSCHIT00000002513	ENSCHIT00000004618	ENSCHIT00000002214
ENSCHIT00000003524	ENSCHIT00000004101	ENSCHIT00000002543	ENSCHIT00000004668	ENSCHIT00000002327
ENSCHIT00000003596	ENSCHIT00000004251	ENSCHIT00000002600	ENSCHIT00000004900	ENSCHIT00000002395
ENSCHIT00000003618	ENSCHIT00000004262	ENSCHIT00000002623	ENSCHIT00000004967	ENSCHIT00000002427
ENSCHIT00000003627	ENSCHIT00000004285	ENSCHIT00000002625	ENSCHIT00000005122	ENSCHIT00000002496
ENSCHIT00000003968	ENSCHIT00000004291	ENSCHIT00000002797	ENSCHIT00000005153	ENSCHIT00000002540
ENSCHIT00000003979	ENSCHIT00000004300	ENSCHIT00000002895	ENSCHIT00000005178	ENSCHIT00000002623
ENSCHIT00000003987	ENSCHIT00000004366	ENSCHIT00000002944	ENSCHIT00000005249	ENSCHIT00000002725
ENSCHIT00000003999	ENSCHIT00000004367	ENSCHIT00000002994	ENSCHIT00000005508	ENSCHIT00000002839
ENSCHIT00000004002	ENSCHIT00000004389	ENSCHIT00000003033	ENSCHIT00000005548	ENSCHIT00000002944
ENSCHIT00000004040	ENSCHIT00000004550	ENSCHIT00000003112	ENSCHIT00000005567	ENSCHIT00000002994
ENSCHIT00000004192	ENSCHIT00000004576	ENSCHIT00000003199	ENSCHIT00000005652	ENSCHIT00000002996
ENSCHIT00000004251	ENSCHIT00000004580	ENSCHIT00000003322	ENSCHIT00000005664	ENSCHIT00000003041
ENSCHIT00000004262	ENSCHIT00000004618	ENSCHIT00000003596	ENSCHIT00000005699	ENSCHIT00000003216
ENSCHIT00000004283	ENSCHIT00000004666	ENSCHIT00000003618	ENSCHIT00000005711	ENSCHIT00000003284
ENSCHIT00000004291	ENSCHIT00000004668	ENSCHIT00000003627	ENSCHIT00000005857	ENSCHIT00000003339
ENSCHIT00000004309	ENSCHIT00000004967	ENSCHIT00000003686	ENSCHIT00000005949	ENSCHIT00000003436
ENSCHIT00000004366	ENSCHIT00000005249	ENSCHIT00000003740	ENSCHIT00000005999	ENSCHIT00000003740
ENSCHIT00000004367	ENSCHIT00000005342	ENSCHIT00000003769	ENSCHIT00000006098	ENSCHIT00000003769
ENSCHIT00000004476	ENSCHIT00000005408	ENSCHIT00000003840	ENSCHIT00000006134	ENSCHIT00000003968
ENSCHIT00000004533	ENSCHIT00000005508	ENSCHIT00000003968	ENSCHIT00000006263	ENSCHIT00000003986
ENSCHIT00000004576	ENSCHIT00000005548	ENSCHIT00000003987	ENSCHIT00000006302	ENSCHIT00000003987
ENSCHIT00000004577	ENSCHIT00000005550	ENSCHIT00000003999	ENSCHIT00000006379	ENSCHIT00000003998
ENSCHIT00000004666	ENSCHIT00000005567	ENSCHIT00000004039	ENSCHIT00000006467	ENSCHIT00000003999
ENSCHIT00000004967	ENSCHIT00000005572	ENSCHIT00000004208	ENSCHIT00000006539	ENSCHIT00000004042
ENSCHIT00000005249	ENSCHIT00000005678	ENSCHIT00000004251	ENSCHIT00000006583	ENSCHIT00000004045
ENSCHIT00000005408	ENSCHIT00000005857	ENSCHIT00000004285	ENSCHIT00000006620	ENSCHIT00000004208
ENSCHIT00000005639	ENSCHIT00000005865	ENSCHIT00000004300	ENSCHIT00000006674	ENSCHIT00000004225
ENSCHIT00000005678	ENSCHIT00000006039	ENSCHIT00000004325	ENSCHIT00000006782	ENSCHIT00000004308
ENSCHIT00000005857	ENSCHIT00000006068	ENSCHIT00000004367	ENSCHIT00000006901	ENSCHIT00000004366
ENSCHIT00000005949	ENSCHIT00000006098	ENSCHIT00000004380	ENSCHIT00000007144	ENSCHIT00000004380
ENSCHIT00000006134	ENSCHIT00000006134	ENSCHIT00000004533	ENSCHIT00000007180	ENSCHIT00000004382
ENSCHIT00000006246	ENSCHIT00000006246	ENSCHIT00000004550	ENSCHIT00000007198	ENSCHIT00000004397
ENSCHIT00000006263	ENSCHIT00000006263	ENSCHIT00000004576	ENSCHIT00000007323	ENSCHIT00000004398
ENSCHIT00000006539	ENSCHIT00000006690	ENSCHIT00000004577	ENSCHIT00000007451	ENSCHIT00000004466
ENSCHIT00000006620	ENSCHIT00000006901	ENSCHIT00000004580	ENSCHIT00000007486	ENSCHIT00000004474
ENSCHIT00000006690	ENSCHIT00000007002	ENSCHIT00000004666	ENSCHIT00000007509	ENSCHIT00000004485
ENSCHIT00000006739	ENSCHIT00000007106	ENSCHIT00000004967	ENSCHIT00000007527	ENSCHIT00000004524
ENSCHIT00000006901	ENSCHIT00000007144	ENSCHIT00000004997	ENSCHIT00000007626	ENSCHIT00000004550
ENSCHIT00000007002	ENSCHIT00000007180	ENSCHIT00000005012	ENSCHIT00000007699	ENSCHIT00000004576
ENSCHIT00000007034	ENSCHIT00000007182	ENSCHIT00000005405	ENSCHIT00000007759	ENSCHIT00000004577
ENSCHIT00000007076	ENSCHIT00000007256	ENSCHIT00000005408	ENSCHIT00000007791	ENSCHIT00000004610
ENSCHIT00000007106	ENSCHIT00000007265	ENSCHIT00000005508	ENSCHIT00000007838	ENSCHIT00000004666
ENSCHIT00000007144	ENSCHIT00000007323	ENSCHIT00000005560	ENSCHIT00000007900	ENSCHIT00000004967
ENSCHIT00000007265	ENSCHIT00000007337	ENSCHIT00000005567	ENSCHIT00000008007	ENSCHIT00000004985
ENSCHIT00000007323	ENSCHIT00000007388	ENSCHIT00000005639	ENSCHIT00000008625	ENSCHIT00000005147
ENSCHIT00000007337	ENSCHIT00000007425	ENSCHIT00000005648	ENSCHIT00000008679	ENSCHIT00000005181
ENSCHIT00000007425	ENSCHIT00000008007	ENSCHIT00000005652	ENSCHIT00000008695	ENSCHIT00000005248
ENSCHIT00000007451	ENSCHIT00000008054	ENSCHIT00000005664	ENSCHIT00000008799	ENSCHIT00000005249
ENSCHIT00000007509	ENSCHIT00000008056	ENSCHIT00000005699	ENSCHIT00000008969	ENSCHIT00000005294
ENSCHIT00000007626	ENSCHIT00000008092	ENSCHIT00000005711	ENSCHIT00000009006	ENSCHIT00000005356
ENSCHIT00000007699	ENSCHIT00000008253	ENSCHIT00000005789	ENSCHIT00000009492	ENSCHIT00000005408
ENSCHIT00000007838	ENSCHIT00000008425	ENSCHIT00000005857	ENSCHIT00000009603	ENSCHIT00000005447
ENSCHIT00000007975	ENSCHIT00000008512	ENSCHIT00000005949	ENSCHIT00000009620	ENSCHIT00000005492
ENSCHIT00000008007	ENSCHIT00000008583	ENSCHIT00000005953	ENSCHIT00000009701	ENSCHIT00000005508
ENSCHIT00000008092	ENSCHIT00000008625	ENSCHIT00000006246	ENSCHIT00000010142	ENSCHIT00000005548
ENSCHIT00000008512	ENSCHIT00000008665	ENSCHIT00000006263	ENSCHIT00000010165	ENSCHIT00000005567
ENSCHIT00000008583	ENSCHIT00000008695	ENSCHIT00000006478	ENSCHIT00000010320	ENSCHIT00000005639
ENSCHIT00000008625	ENSCHIT00000008747	ENSCHIT00000006776	ENSCHIT00000010382	ENSCHIT00000005678
ENSCHIT00000008665	ENSCHIT00000008799	ENSCHIT00000006781	ENSCHIT00000010562	ENSCHIT00000005789
ENSCHIT00000008684	ENSCHIT00000008836	ENSCHIT00000006784	ENSCHIT00000010780	ENSCHIT00000005881
ENSCHIT00000008695	ENSCHIT00000008846	ENSCHIT00000006901	ENSCHIT00000010797	ENSCHIT00000005949
ENSCHIT00000008798	ENSCHIT00000008899	ENSCHIT00000007002	ENSCHIT00000010838	ENSCHIT00000006039
ENSCHIT00000008799	ENSCHIT00000009006	ENSCHIT00000007017	ENSCHIT00000010863	ENSCHIT00000006246
ENSCHIT00000008820	ENSCHIT00000009096	ENSCHIT00000007030	ENSCHIT00000010937	ENSCHIT00000006263
ENSCHIT00000008835	ENSCHIT00000009452	ENSCHIT00000007031	ENSCHIT00000010949	ENSCHIT00000006302
ENSCHIT00000008860	ENSCHIT00000009501	ENSCHIT00000007034	ENSCHIT00000010950	ENSCHIT00000006317
ENSCHIT00000008886	ENSCHIT00000009636	ENSCHIT00000007076	ENSCHIT00000010967	ENSCHIT00000006362
ENSCHIT00000008902	ENSCHIT00000009710	ENSCHIT00000007144	ENSCHIT00000011007	ENSCHIT00000006379
ENSCHIT00000008904	ENSCHIT00000009723	ENSCHIT00000007180	ENSCHIT00000011031	ENSCHIT00000006505
ENSCHIT00000008913	ENSCHIT00000009903	ENSCHIT00000007337	ENSCHIT00000011033	ENSCHIT00000006539
ENSCHIT00000008939	ENSCHIT00000009931	ENSCHIT00000007425	ENSCHIT00000011044	ENSCHIT00000006620
ENSCHIT00000009006	ENSCHIT00000009933	ENSCHIT00000007838	ENSCHIT00000011146	ENSCHIT00000006674
ENSCHIT00000009024	ENSCHIT00000009955	ENSCHIT00000007961	ENSCHIT00000011248	ENSCHIT00000006739
ENSCHIT00000009237	ENSCHIT00000009979	ENSCHIT00000008007	ENSCHIT00000011249	ENSCHIT00000006781
ENSCHIT00000009501	ENSCHIT00000009997	ENSCHIT00000008052	ENSCHIT00000011368	ENSCHIT00000006901
ENSCHIT00000009672	ENSCHIT00000010142	ENSCHIT00000008253	ENSCHIT00000011453	ENSCHIT00000007011
ENSCHIT00000009710	ENSCHIT00000010214	ENSCHIT00000008583	ENSCHIT00000011468	ENSCHIT00000007030
ENSCHIT00000009723	ENSCHIT00000010269	ENSCHIT00000008619	ENSCHIT00000011477	ENSCHIT00000007039
ENSCHIT00000009796	ENSCHIT00000010308	ENSCHIT00000008625	ENSCHIT00000011479	ENSCHIT00000007091
ENSCHIT00000009931	ENSCHIT00000010331	ENSCHIT00000008665	ENSCHIT00000011483	ENSCHIT00000007106
ENSCHIT00000009933	ENSCHIT00000010382	ENSCHIT00000008695	ENSCHIT00000011488	ENSCHIT00000007180
ENSCHIT00000009979	ENSCHIT00000010407	ENSCHIT00000008705	ENSCHIT00000011499	ENSCHIT00000007185
ENSCHIT00000010214	ENSCHIT00000010415	ENSCHIT00000008775	ENSCHIT00000011513	ENSCHIT00000007255
ENSCHIT00000010269	ENSCHIT00000010431	ENSCHIT00000008799	ENSCHIT00000011574	ENSCHIT00000007319
ENSCHIT00000010276	ENSCHIT00000010493	ENSCHIT00000008820	ENSCHIT00000011591	ENSCHIT00000007425
ENSCHIT00000010305	ENSCHIT00000010562	ENSCHIT00000008846	ENSCHIT00000011692	ENSCHIT00000007486
ENSCHIT00000010320	ENSCHIT00000010586	ENSCHIT00000008857	ENSCHIT00000011693	ENSCHIT00000007547
ENSCHIT00000010382	ENSCHIT00000010599	ENSCHIT00000008860	ENSCHIT00000011733	ENSCHIT00000007663
ENSCHIT00000010407	ENSCHIT00000010778	ENSCHIT00000008890	ENSCHIT00000011768	ENSCHIT00000007838
ENSCHIT00000010415	ENSCHIT00000010875	ENSCHIT00000008906	ENSCHIT00000011773	ENSCHIT00000007868
ENSCHIT00000010472	ENSCHIT00000010947	ENSCHIT00000008913	ENSCHIT00000011821	ENSCHIT00000007988
ENSCHIT00000010493	ENSCHIT00000010949	ENSCHIT00000008939	ENSCHIT00000011866	ENSCHIT00000008008
ENSCHIT00000010562	ENSCHIT00000010954	ENSCHIT00000008941	ENSCHIT00000011879	ENSCHIT00000008042
ENSCHIT00000010589	ENSCHIT00000010969	ENSCHIT00000008947	ENSCHIT00000011888	ENSCHIT00000008092
ENSCHIT00000010599	ENSCHIT00000011031	ENSCHIT00000009006	ENSCHIT00000011945	ENSCHIT00000008251
ENSCHIT00000010729	ENSCHIT00000011133	ENSCHIT00000009037	ENSCHIT00000011961	ENSCHIT00000008293
ENSCHIT00000010758	ENSCHIT00000011213	ENSCHIT00000009058	ENSCHIT00000011980	ENSCHIT00000008441
ENSCHIT00000010791	ENSCHIT00000011245	ENSCHIT00000009062	ENSCHIT00000011982	ENSCHIT00000008512
ENSCHIT00000010838	ENSCHIT00000011249	ENSCHIT00000009077	ENSCHIT00000011994	ENSCHIT00000008543
ENSCHIT00000010949	ENSCHIT00000011381	ENSCHIT00000009298	ENSCHIT00000012025	ENSCHIT00000008582
ENSCHIT00000010954	ENSCHIT00000011394	ENSCHIT00000009471	ENSCHIT00000012076	ENSCHIT00000008583
ENSCHIT00000010969	ENSCHIT00000011468	ENSCHIT00000009487	ENSCHIT00000012171	ENSCHIT00000008625
ENSCHIT00000011031	ENSCHIT00000011479	ENSCHIT00000009505	ENSCHIT00000012232	ENSCHIT00000008664
ENSCHIT00000011055	ENSCHIT00000011513	ENSCHIT00000009554	ENSCHIT00000012248	ENSCHIT00000008677
ENSCHIT00000011190	ENSCHIT00000011516	ENSCHIT00000009672	ENSCHIT00000012348	ENSCHIT00000008695
ENSCHIT00000011249	ENSCHIT00000011548	ENSCHIT00000009791	ENSCHIT00000012434	ENSCHIT00000008731
ENSCHIT00000011254	ENSCHIT00000011571	ENSCHIT00000009903	ENSCHIT00000012451	ENSCHIT00000008775
ENSCHIT00000011363	ENSCHIT00000011671	ENSCHIT00000009933	ENSCHIT00000012482	ENSCHIT00000008822
ENSCHIT00000011381	ENSCHIT00000011681	ENSCHIT00000009937	ENSCHIT00000012512	ENSCHIT00000008860
ENSCHIT00000011430	ENSCHIT00000011692	ENSCHIT00000009979	ENSCHIT00000012535	ENSCHIT00000008899
ENSCHIT00000011439	ENSCHIT00000011731	ENSCHIT00000009997	ENSCHIT00000012550	ENSCHIT00000008945
ENSCHIT00000011571	ENSCHIT00000011768	ENSCHIT00000010112	ENSCHIT00000012557	ENSCHIT00000008951
ENSCHIT00000011603	ENSCHIT00000011773	ENSCHIT00000010165	ENSCHIT00000012573	ENSCHIT00000008952
ENSCHIT00000011681	ENSCHIT00000011821	ENSCHIT00000010214	ENSCHIT00000012583	ENSCHIT00000008986
ENSCHIT00000011692	ENSCHIT00000011866	ENSCHIT00000010235	ENSCHIT00000012585	ENSCHIT00000009002
ENSCHIT00000011730	ENSCHIT00000011888	ENSCHIT00000010269	ENSCHIT00000012682	ENSCHIT00000009006
ENSCHIT00000011768	ENSCHIT00000011904	ENSCHIT00000010272	ENSCHIT00000012686	ENSCHIT00000009017
ENSCHIT00000011773	ENSCHIT00000011929	ENSCHIT00000010292	ENSCHIT00000012748	ENSCHIT00000009020
ENSCHIT00000011825	ENSCHIT00000011945	ENSCHIT00000010336	ENSCHIT00000012773	ENSCHIT00000009037
ENSCHIT00000011841	ENSCHIT00000011961	ENSCHIT00000010362	ENSCHIT00000012837	ENSCHIT00000009077
ENSCHIT00000011865	ENSCHIT00000011980	ENSCHIT00000010368	ENSCHIT00000012848	ENSCHIT00000009176
ENSCHIT00000011866	ENSCHIT00000011982	ENSCHIT00000010382	ENSCHIT00000012924	ENSCHIT00000009291
ENSCHIT00000011875	ENSCHIT00000011994	ENSCHIT00000010431	ENSCHIT00000013032	ENSCHIT00000009298
ENSCHIT00000011880	ENSCHIT00000012025	ENSCHIT00000010435	ENSCHIT00000013058	ENSCHIT00000009362
ENSCHIT00000011888	ENSCHIT00000012029	ENSCHIT00000010472	ENSCHIT00000013108	ENSCHIT00000009636
ENSCHIT00000011904	ENSCHIT00000012048	ENSCHIT00000010562	ENSCHIT00000013120	ENSCHIT00000009672
ENSCHIT00000011919	ENSCHIT00000012076	ENSCHIT00000010586	ENSCHIT00000013146	ENSCHIT00000009808
ENSCHIT00000011945	ENSCHIT00000012077	ENSCHIT00000010695	ENSCHIT00000013169	ENSCHIT00000009933
ENSCHIT00000011979	ENSCHIT00000012157	ENSCHIT00000010723	ENSCHIT00000013230	ENSCHIT00000009955
ENSCHIT00000011982	ENSCHIT00000012170	ENSCHIT00000010758	ENSCHIT00000013245	ENSCHIT00000009979
ENSCHIT00000012025	ENSCHIT00000012175	ENSCHIT00000010772	ENSCHIT00000013250	ENSCHIT00000010036
ENSCHIT00000012048	ENSCHIT00000012182	ENSCHIT00000010791	ENSCHIT00000013251	ENSCHIT00000010165
ENSCHIT00000012076	ENSCHIT00000012192	ENSCHIT00000010795	ENSCHIT00000013269	ENSCHIT00000010173
ENSCHIT00000012077	ENSCHIT00000012214	ENSCHIT00000010817	ENSCHIT00000013277	ENSCHIT00000010188
ENSCHIT00000012170	ENSCHIT00000012227	ENSCHIT00000010862	ENSCHIT00000013300	ENSCHIT00000010322
ENSCHIT00000012171	ENSCHIT00000012248	ENSCHIT00000010875	ENSCHIT00000013395	ENSCHIT00000010340
ENSCHIT00000012175	ENSCHIT00000012314	ENSCHIT00000010882	ENSCHIT00000013427	ENSCHIT00000010379
ENSCHIT00000012272	ENSCHIT00000012324	ENSCHIT00000010937	ENSCHIT00000013451	ENSCHIT00000010382
ENSCHIT00000012284	ENSCHIT00000012329	ENSCHIT00000010940	ENSCHIT00000013462	ENSCHIT00000010407
ENSCHIT00000012303	ENSCHIT00000012345	ENSCHIT00000011055	ENSCHIT00000013488	ENSCHIT00000010484
ENSCHIT00000012309	ENSCHIT00000012355	ENSCHIT00000011084	ENSCHIT00000013489	ENSCHIT00000010491
ENSCHIT00000012314	ENSCHIT00000012370	ENSCHIT00000011133	ENSCHIT00000013496	ENSCHIT00000010493
ENSCHIT00000012324	ENSCHIT00000012389	ENSCHIT00000011139	ENSCHIT00000013503	ENSCHIT00000010513
ENSCHIT00000012329	ENSCHIT00000012433	ENSCHIT00000011190	ENSCHIT00000013514	ENSCHIT00000010562
ENSCHIT00000012430	ENSCHIT00000012434	ENSCHIT00000011206	ENSCHIT00000013536	ENSCHIT00000010663
ENSCHIT00000012467	ENSCHIT00000012447	ENSCHIT00000011248	ENSCHIT00000013560	ENSCHIT00000010723
ENSCHIT00000012512	ENSCHIT00000012451	ENSCHIT00000011249	ENSCHIT00000013569	ENSCHIT00000010751
ENSCHIT00000012583	ENSCHIT00000012462	ENSCHIT00000011265	ENSCHIT00000013642	ENSCHIT00000010758
ENSCHIT00000012585	ENSCHIT00000012467	ENSCHIT00000011363	ENSCHIT00000013645	ENSCHIT00000010791
ENSCHIT00000012637	ENSCHIT00000012478	ENSCHIT00000011368	ENSCHIT00000013651	ENSCHIT00000010838
ENSCHIT00000012715	ENSCHIT00000012557	ENSCHIT00000011381	ENSCHIT00000013681	ENSCHIT00000010934
ENSCHIT00000012802	ENSCHIT00000012578	ENSCHIT00000011425	ENSCHIT00000013714	ENSCHIT00000010964
ENSCHIT00000012807	ENSCHIT00000012585	ENSCHIT00000011430	ENSCHIT00000013722	ENSCHIT00000010982
ENSCHIT00000012812	ENSCHIT00000012646	ENSCHIT00000011439	ENSCHIT00000013725	ENSCHIT00000011014
ENSCHIT00000012837	ENSCHIT00000012667	ENSCHIT00000011453	ENSCHIT00000013818	ENSCHIT00000011031
ENSCHIT00000012848	ENSCHIT00000012774	ENSCHIT00000011477	ENSCHIT00000013869	ENSCHIT00000011094
ENSCHIT00000012849	ENSCHIT00000012802	ENSCHIT00000011483	ENSCHIT00000013887	ENSCHIT00000011133
ENSCHIT00000012861	ENSCHIT00000012807	ENSCHIT00000011488	ENSCHIT00000013899	ENSCHIT00000011139
ENSCHIT00000012870	ENSCHIT00000012812	ENSCHIT00000011544	ENSCHIT00000013928	ENSCHIT00000011248
ENSCHIT00000012914	ENSCHIT00000012837	ENSCHIT00000011548	ENSCHIT00000013939	ENSCHIT00000011249
ENSCHIT00000013032	ENSCHIT00000012848	ENSCHIT00000011579	ENSCHIT00000013963	ENSCHIT00000011255
ENSCHIT00000013093	ENSCHIT00000012914	ENSCHIT00000011591	ENSCHIT00000013966	ENSCHIT00000011263
ENSCHIT00000013165	ENSCHIT00000012931	ENSCHIT00000011603	ENSCHIT00000013971	ENSCHIT00000011265
ENSCHIT00000013169	ENSCHIT00000012985	ENSCHIT00000011626	ENSCHIT00000014039	ENSCHIT00000011296
ENSCHIT00000013190	ENSCHIT00000013001	ENSCHIT00000011692	ENSCHIT00000014041	ENSCHIT00000011306
ENSCHIT00000013237	ENSCHIT00000013032	ENSCHIT00000011702	ENSCHIT00000014054	ENSCHIT00000011307
ENSCHIT00000013251	ENSCHIT00000013120	ENSCHIT00000011732	ENSCHIT00000014057	ENSCHIT00000011374
ENSCHIT00000013256	ENSCHIT00000013136	ENSCHIT00000011767	ENSCHIT00000014091	ENSCHIT00000011468
ENSCHIT00000013269	ENSCHIT00000013158	ENSCHIT00000011773	ENSCHIT00000014097	ENSCHIT00000011476
ENSCHIT00000013273	ENSCHIT00000013199	ENSCHIT00000011821	ENSCHIT00000014172	ENSCHIT00000011477
ENSCHIT00000013288	ENSCHIT00000013251	ENSCHIT00000011875	ENSCHIT00000014174	ENSCHIT00000011479
ENSCHIT00000013294	ENSCHIT00000013269	ENSCHIT00000011884	ENSCHIT00000014255	ENSCHIT00000011483
ENSCHIT00000013322	ENSCHIT00000013284	ENSCHIT00000011888	ENSCHIT00000014263	ENSCHIT00000011488
ENSCHIT00000013374	ENSCHIT00000013293	ENSCHIT00000011929	ENSCHIT00000014280	ENSCHIT00000011496
ENSCHIT00000013393	ENSCHIT00000013300	ENSCHIT00000011945	ENSCHIT00000014290	ENSCHIT00000011544
ENSCHIT00000013395	ENSCHIT00000013322	ENSCHIT00000011961	ENSCHIT00000014324	ENSCHIT00000011548
ENSCHIT00000013397	ENSCHIT00000013370	ENSCHIT00000011970	ENSCHIT00000014335	ENSCHIT00000011579
ENSCHIT00000013451	ENSCHIT00000013374	ENSCHIT00000011980	ENSCHIT00000014442	ENSCHIT00000011590
ENSCHIT00000013515	ENSCHIT00000013393	ENSCHIT00000011982	ENSCHIT00000014454	ENSCHIT00000011613
ENSCHIT00000013536	ENSCHIT00000013395	ENSCHIT00000011994	ENSCHIT00000014473	ENSCHIT00000011622
ENSCHIT00000013591	ENSCHIT00000013451	ENSCHIT00000012025	ENSCHIT00000014476	ENSCHIT00000011671
ENSCHIT00000013656	ENSCHIT00000013490	ENSCHIT00000012076	ENSCHIT00000014490	ENSCHIT00000011681
ENSCHIT00000013767	ENSCHIT00000013536	ENSCHIT00000012167	ENSCHIT00000014566	ENSCHIT00000011708
ENSCHIT00000013800	ENSCHIT00000013556	ENSCHIT00000012171	ENSCHIT00000014568	ENSCHIT00000011730
ENSCHIT00000013824	ENSCHIT00000013591	ENSCHIT00000012232	ENSCHIT00000014582	ENSCHIT00000011764
ENSCHIT00000013841	ENSCHIT00000013618	ENSCHIT00000012321	ENSCHIT00000014693	ENSCHIT00000011768
ENSCHIT00000013861	ENSCHIT00000013691	ENSCHIT00000012406	ENSCHIT00000014708	ENSCHIT00000011773
ENSCHIT00000013916	ENSCHIT00000013722	ENSCHIT00000012430	ENSCHIT00000014725	ENSCHIT00000011785
ENSCHIT00000014004	ENSCHIT00000013725	ENSCHIT00000012465	ENSCHIT00000014746	ENSCHIT00000011802
ENSCHIT00000014028	ENSCHIT00000013767	ENSCHIT00000012578	ENSCHIT00000014750	ENSCHIT00000011865
ENSCHIT00000014040	ENSCHIT00000013777	ENSCHIT00000012583	ENSCHIT00000014752	ENSCHIT00000011870
ENSCHIT00000014041	ENSCHIT00000013800	ENSCHIT00000012585	ENSCHIT00000014877	ENSCHIT00000011879
ENSCHIT00000014057	ENSCHIT00000013824	ENSCHIT00000012600	ENSCHIT00000014975	ENSCHIT00000011880
ENSCHIT00000014091	ENSCHIT00000013841	ENSCHIT00000012604	ENSCHIT00000014992	ENSCHIT00000011884
ENSCHIT00000014128	ENSCHIT00000013861	ENSCHIT00000012618	ENSCHIT00000015086	ENSCHIT00000011888
ENSCHIT00000014141	ENSCHIT00000013867	ENSCHIT00000012682	ENSCHIT00000015092	ENSCHIT00000011906
ENSCHIT00000014165	ENSCHIT00000013916	ENSCHIT00000012686	ENSCHIT00000015140	ENSCHIT00000011945
ENSCHIT00000014175	ENSCHIT00000014004	ENSCHIT00000012714	ENSCHIT00000015148	ENSCHIT00000011967
ENSCHIT00000014186	ENSCHIT00000014028	ENSCHIT00000012748	ENSCHIT00000015201	ENSCHIT00000011979
ENSCHIT00000014195	ENSCHIT00000014039	ENSCHIT00000012773	ENSCHIT00000015207	ENSCHIT00000011980
ENSCHIT00000014250	ENSCHIT00000014041	ENSCHIT00000012782	ENSCHIT00000015215	ENSCHIT00000011982
ENSCHIT00000014253	ENSCHIT00000014051	ENSCHIT00000012837	ENSCHIT00000015221	ENSCHIT00000011983
ENSCHIT00000014263	ENSCHIT00000014054	ENSCHIT00000012843	ENSCHIT00000015232	ENSCHIT00000011989
ENSCHIT00000014280	ENSCHIT00000014091	ENSCHIT00000012848	ENSCHIT00000015273	ENSCHIT00000011994
ENSCHIT00000014290	ENSCHIT00000014172	ENSCHIT00000012851	ENSCHIT00000015290	ENSCHIT00000012004
ENSCHIT00000014309	ENSCHIT00000014195	ENSCHIT00000012876	ENSCHIT00000015324	ENSCHIT00000012025
ENSCHIT00000014330	ENSCHIT00000014232	ENSCHIT00000012910	ENSCHIT00000015339	ENSCHIT00000012048
ENSCHIT00000014404	ENSCHIT00000014255	ENSCHIT00000012924	ENSCHIT00000015435	ENSCHIT00000012076
ENSCHIT00000014432	ENSCHIT00000014263	ENSCHIT00000012925	ENSCHIT00000015519	ENSCHIT00000012077
ENSCHIT00000014476	ENSCHIT00000014280	ENSCHIT00000012931	ENSCHIT00000015563	ENSCHIT00000012150
ENSCHIT00000014490	ENSCHIT00000014290	ENSCHIT00000012937	ENSCHIT00000015578	ENSCHIT00000012157
ENSCHIT00000014538	ENSCHIT00000014330	ENSCHIT00000012959	ENSCHIT00000015603	ENSCHIT00000012171
ENSCHIT00000014606	ENSCHIT00000014335	ENSCHIT00000013032	ENSCHIT00000015608	ENSCHIT00000012174
ENSCHIT00000014618	ENSCHIT00000014408	ENSCHIT00000013039	ENSCHIT00000015639	ENSCHIT00000012201
ENSCHIT00000014640	ENSCHIT00000014430	ENSCHIT00000013066	ENSCHIT00000015702	ENSCHIT00000012214
ENSCHIT00000014646	ENSCHIT00000014432	ENSCHIT00000013115	ENSCHIT00000015704	ENSCHIT00000012227
ENSCHIT00000014650	ENSCHIT00000014476	ENSCHIT00000013127	ENSCHIT00000015762	ENSCHIT00000012248
ENSCHIT00000014693	ENSCHIT00000014515	ENSCHIT00000013136	ENSCHIT00000015773	ENSCHIT00000012278
ENSCHIT00000014708	ENSCHIT00000014538	ENSCHIT00000013146	ENSCHIT00000015801	ENSCHIT00000012284
ENSCHIT00000014716	ENSCHIT00000014550	ENSCHIT00000013156	ENSCHIT00000015922	ENSCHIT00000012316
ENSCHIT00000014725	ENSCHIT00000014555	ENSCHIT00000013165	ENSCHIT00000015960	ENSCHIT00000012318
ENSCHIT00000014789	ENSCHIT00000014564	ENSCHIT00000013247	ENSCHIT00000015974	ENSCHIT00000012324
ENSCHIT00000014795	ENSCHIT00000014583	ENSCHIT00000013250	ENSCHIT00000016003	ENSCHIT00000012329
ENSCHIT00000014809	ENSCHIT00000014606	ENSCHIT00000013251	ENSCHIT00000016014	ENSCHIT00000012430
ENSCHIT00000014814	ENSCHIT00000014646	ENSCHIT00000013254	ENSCHIT00000016029	ENSCHIT00000012444
ENSCHIT00000014820	ENSCHIT00000014686	ENSCHIT00000013269	ENSCHIT00000016116	ENSCHIT00000012447
ENSCHIT00000014835	ENSCHIT00000014693	ENSCHIT00000013284	ENSCHIT00000016124	ENSCHIT00000012453
ENSCHIT00000014850	ENSCHIT00000014708	ENSCHIT00000013288	ENSCHIT00000016131	ENSCHIT00000012462
ENSCHIT00000014874	ENSCHIT00000014725	ENSCHIT00000013294	ENSCHIT00000016184	ENSCHIT00000012467
ENSCHIT00000014879	ENSCHIT00000014795	ENSCHIT00000013322	ENSCHIT00000016190	ENSCHIT00000012496
ENSCHIT00000014963	ENSCHIT00000014879	ENSCHIT00000013330	ENSCHIT00000016215	ENSCHIT00000012520
ENSCHIT00000014976	ENSCHIT00000014963	ENSCHIT00000013355	ENSCHIT00000016344	ENSCHIT00000012553
ENSCHIT00000014996	ENSCHIT00000014976	ENSCHIT00000013395	ENSCHIT00000016355	ENSCHIT00000012578
ENSCHIT00000015028	ENSCHIT00000014996	ENSCHIT00000013451	ENSCHIT00000016389	ENSCHIT00000012583
ENSCHIT00000015032	ENSCHIT00000015035	ENSCHIT00000013478	ENSCHIT00000016400	ENSCHIT00000012585
ENSCHIT00000015086	ENSCHIT00000015086	ENSCHIT00000013493	ENSCHIT00000016426	ENSCHIT00000012679
ENSCHIT00000015148	ENSCHIT00000015154	ENSCHIT00000013524	ENSCHIT00000016427	ENSCHIT00000012682
ENSCHIT00000015167	ENSCHIT00000015167	ENSCHIT00000013536	ENSCHIT00000016441	ENSCHIT00000012686
ENSCHIT00000015249	ENSCHIT00000015249	ENSCHIT00000013548	ENSCHIT00000016538	ENSCHIT00000012714
ENSCHIT00000015273	ENSCHIT00000015272	ENSCHIT00000013560	ENSCHIT00000016549	ENSCHIT00000012748
ENSCHIT00000015312	ENSCHIT00000015312	ENSCHIT00000013587	ENSCHIT00000016567	ENSCHIT00000012752
ENSCHIT00000015314	ENSCHIT00000015339	ENSCHIT00000013591	ENSCHIT00000016573	ENSCHIT00000012753
ENSCHIT00000015316	ENSCHIT00000015378	ENSCHIT00000013610	ENSCHIT00000016577	ENSCHIT00000012773
ENSCHIT00000015324	ENSCHIT00000015419	ENSCHIT00000013631	ENSCHIT00000016811	ENSCHIT00000012837
ENSCHIT00000015339	ENSCHIT00000015434	ENSCHIT00000013642	ENSCHIT00000016848	ENSCHIT00000012848
ENSCHIT00000015378	ENSCHIT00000015437	ENSCHIT00000013656	ENSCHIT00000016858	ENSCHIT00000012856
ENSCHIT00000015381	ENSCHIT00000015453	ENSCHIT00000013658	ENSCHIT00000016905	ENSCHIT00000012870
ENSCHIT00000015424	ENSCHIT00000015456	ENSCHIT00000013672	ENSCHIT00000016937	ENSCHIT00000012876
ENSCHIT00000015434	ENSCHIT00000015468	ENSCHIT00000013714	ENSCHIT00000016952	ENSCHIT00000012914
ENSCHIT00000015437	ENSCHIT00000015490	ENSCHIT00000013722	ENSCHIT00000017017	ENSCHIT00000012925
ENSCHIT00000015453	ENSCHIT00000015509	ENSCHIT00000013727	ENSCHIT00000017071	ENSCHIT00000012931
ENSCHIT00000015484	ENSCHIT00000015533	ENSCHIT00000013743	ENSCHIT00000017088	ENSCHIT00000013091
ENSCHIT00000015490	ENSCHIT00000015552	ENSCHIT00000013767	ENSCHIT00000017100	ENSCHIT00000013093
ENSCHIT00000015578	ENSCHIT00000015578	ENSCHIT00000013798	ENSCHIT00000017130	ENSCHIT00000013108
ENSCHIT00000015582	ENSCHIT00000015591	ENSCHIT00000013800	ENSCHIT00000017140	ENSCHIT00000013132
ENSCHIT00000015630	ENSCHIT00000015593	ENSCHIT00000013818	ENSCHIT00000017162	ENSCHIT00000013135
ENSCHIT00000015647	ENSCHIT00000015630	ENSCHIT00000013824	ENSCHIT00000017253	ENSCHIT00000013146
ENSCHIT00000015674	ENSCHIT00000015647	ENSCHIT00000013866	ENSCHIT00000017346	ENSCHIT00000013198
ENSCHIT00000015711	ENSCHIT00000015704	ENSCHIT00000013886	ENSCHIT00000017364	ENSCHIT00000013230
ENSCHIT00000015723	ENSCHIT00000015711	ENSCHIT00000013887	ENSCHIT00000017585	ENSCHIT00000013240
ENSCHIT00000015762	ENSCHIT00000015723	ENSCHIT00000013906	ENSCHIT00000017604	ENSCHIT00000013245
ENSCHIT00000015773	ENSCHIT00000015773	ENSCHIT00000013938	ENSCHIT00000017616	ENSCHIT00000013251
ENSCHIT00000015799	ENSCHIT00000015799	ENSCHIT00000013963	ENSCHIT00000017623	ENSCHIT00000013258
ENSCHIT00000015853	ENSCHIT00000015836	ENSCHIT00000013966	ENSCHIT00000017643	ENSCHIT00000013269
ENSCHIT00000015901	ENSCHIT00000015839	ENSCHIT00000013971	ENSCHIT00000017653	ENSCHIT00000013293
ENSCHIT00000015922	ENSCHIT00000015922	ENSCHIT00000014004	ENSCHIT00000017675	ENSCHIT00000013294
ENSCHIT00000015947	ENSCHIT00000016087	ENSCHIT00000014028	ENSCHIT00000017682	ENSCHIT00000013300
ENSCHIT00000016077	ENSCHIT00000016094	ENSCHIT00000014040	ENSCHIT00000017687	ENSCHIT00000013322
ENSCHIT00000016091	ENSCHIT00000016142	ENSCHIT00000014041	ENSCHIT00000017722	ENSCHIT00000013330
ENSCHIT00000016142	ENSCHIT00000016257	ENSCHIT00000014091	ENSCHIT00000017744	ENSCHIT00000013421
ENSCHIT00000016184	ENSCHIT00000016284	ENSCHIT00000014097	ENSCHIT00000017820	ENSCHIT00000013425
ENSCHIT00000016186	ENSCHIT00000016290	ENSCHIT00000014100	ENSCHIT00000017859	ENSCHIT00000013451
ENSCHIT00000016224	ENSCHIT00000016309	ENSCHIT00000014143	ENSCHIT00000017907	ENSCHIT00000013478
ENSCHIT00000016284	ENSCHIT00000016344	ENSCHIT00000014174	ENSCHIT00000017911	ENSCHIT00000013489
ENSCHIT00000016292	ENSCHIT00000016355	ENSCHIT00000014195	ENSCHIT00000018022	ENSCHIT00000013493
ENSCHIT00000016313	ENSCHIT00000016369	ENSCHIT00000014263	ENSCHIT00000018071	ENSCHIT00000013512
ENSCHIT00000016355	ENSCHIT00000016379	ENSCHIT00000014280	ENSCHIT00000018080	ENSCHIT00000013514
ENSCHIT00000016369	ENSCHIT00000016380	ENSCHIT00000014332	ENSCHIT00000018092	ENSCHIT00000013526
ENSCHIT00000016379	ENSCHIT00000016383	ENSCHIT00000014340	ENSCHIT00000018164	ENSCHIT00000013532
ENSCHIT00000016383	ENSCHIT00000016401	ENSCHIT00000014361	ENSCHIT00000018192	ENSCHIT00000013536
ENSCHIT00000016401	ENSCHIT00000016423	ENSCHIT00000014432	ENSCHIT00000018218	ENSCHIT00000013560
ENSCHIT00000016414	ENSCHIT00000016427	ENSCHIT00000014454	ENSCHIT00000018374	ENSCHIT00000013575
ENSCHIT00000016437	ENSCHIT00000016437	ENSCHIT00000014476	ENSCHIT00000018376	ENSCHIT00000013591
ENSCHIT00000016498	ENSCHIT00000016441	ENSCHIT00000014568	ENSCHIT00000018612	ENSCHIT00000013610
ENSCHIT00000016510	ENSCHIT00000016442	ENSCHIT00000014620	ENSCHIT00000018647	ENSCHIT00000013622
ENSCHIT00000016538	ENSCHIT00000016498	ENSCHIT00000014639	ENSCHIT00000018688	ENSCHIT00000013629
ENSCHIT00000016546	ENSCHIT00000016538	ENSCHIT00000014795	ENSCHIT00000018718	ENSCHIT00000013631
ENSCHIT00000016577	ENSCHIT00000016647	ENSCHIT00000014797	ENSCHIT00000018725	ENSCHIT00000013636
ENSCHIT00000016621	ENSCHIT00000016651	ENSCHIT00000014847	ENSCHIT00000018742	ENSCHIT00000013642
ENSCHIT00000016682	ENSCHIT00000016707	ENSCHIT00000014938	ENSCHIT00000018753	ENSCHIT00000013645
ENSCHIT00000016707	ENSCHIT00000016715	ENSCHIT00000014950	ENSCHIT00000018765	ENSCHIT00000013651
ENSCHIT00000016715	ENSCHIT00000016716	ENSCHIT00000014954	ENSCHIT00000018827	ENSCHIT00000013656
ENSCHIT00000016716	ENSCHIT00000016733	ENSCHIT00000014962	ENSCHIT00000018941	ENSCHIT00000013658
ENSCHIT00000016735	ENSCHIT00000016747	ENSCHIT00000014963	ENSCHIT00000018981	ENSCHIT00000013681
ENSCHIT00000016747	ENSCHIT00000016757	ENSCHIT00000014975	ENSCHIT00000018986	ENSCHIT00000013714
ENSCHIT00000016757	ENSCHIT00000016759	ENSCHIT00000014976	ENSCHIT00000018999	ENSCHIT00000013724
ENSCHIT00000016803	ENSCHIT00000016791	ENSCHIT00000014992	ENSCHIT00000019005	ENSCHIT00000013725
ENSCHIT00000016817	ENSCHIT00000016803	ENSCHIT00000014996	ENSCHIT00000019031	ENSCHIT00000013743
ENSCHIT00000016848	ENSCHIT00000016811	ENSCHIT00000015027	ENSCHIT00000019045	ENSCHIT00000013777
ENSCHIT00000016858	ENSCHIT00000016817	ENSCHIT00000015076	ENSCHIT00000019093	ENSCHIT00000013798
ENSCHIT00000016904	ENSCHIT00000016858	ENSCHIT00000015084	ENSCHIT00000019122	ENSCHIT00000013800
ENSCHIT00000016937	ENSCHIT00000016863	ENSCHIT00000015087	ENSCHIT00000019152	ENSCHIT00000013824
ENSCHIT00000016952	ENSCHIT00000016904	ENSCHIT00000015107	ENSCHIT00000019161	ENSCHIT00000013841
ENSCHIT00000016983	ENSCHIT00000016932	ENSCHIT00000015109	ENSCHIT00000019167	ENSCHIT00000013861
ENSCHIT00000017001	ENSCHIT00000016952	ENSCHIT00000015126	ENSCHIT00000019183	ENSCHIT00000013928
ENSCHIT00000017009	ENSCHIT00000017009	ENSCHIT00000015145	ENSCHIT00000019390	ENSCHIT00000013939
ENSCHIT00000017014	ENSCHIT00000017016	ENSCHIT00000015153	ENSCHIT00000019453	ENSCHIT00000014004
ENSCHIT00000017016	ENSCHIT00000017019	ENSCHIT00000015160	ENSCHIT00000019527	ENSCHIT00000014028
ENSCHIT00000017017	ENSCHIT00000017052	ENSCHIT00000015167	ENSCHIT00000019535	ENSCHIT00000014041
ENSCHIT00000017088	ENSCHIT00000017071	ENSCHIT00000015174	ENSCHIT00000019536	ENSCHIT00000014046
ENSCHIT00000017089	ENSCHIT00000017089	ENSCHIT00000015207	ENSCHIT00000019556	ENSCHIT00000014057
ENSCHIT00000017100	ENSCHIT00000017130	ENSCHIT00000015215	ENSCHIT00000019585	ENSCHIT00000014091
ENSCHIT00000017130	ENSCHIT00000017164	ENSCHIT00000015221	ENSCHIT00000019595	ENSCHIT00000014128
ENSCHIT00000017164	ENSCHIT00000017169	ENSCHIT00000015230	ENSCHIT00000019607	ENSCHIT00000014145
ENSCHIT00000017167	ENSCHIT00000017203	ENSCHIT00000015233	ENSCHIT00000019653	ENSCHIT00000014166
ENSCHIT00000017171	ENSCHIT00000017231	ENSCHIT00000015249	ENSCHIT00000019704	ENSCHIT00000014172
ENSCHIT00000017262	ENSCHIT00000017288	ENSCHIT00000015273	ENSCHIT00000019757	ENSCHIT00000014274
ENSCHIT00000017320	ENSCHIT00000017295	ENSCHIT00000015290	ENSCHIT00000019819	ENSCHIT00000014290
ENSCHIT00000017331	ENSCHIT00000017359	ENSCHIT00000015319	ENSCHIT00000019866	ENSCHIT00000014292
ENSCHIT00000017359	ENSCHIT00000017364	ENSCHIT00000015339	ENSCHIT00000019898	ENSCHIT00000014312
ENSCHIT00000017364	ENSCHIT00000017374	ENSCHIT00000015405	ENSCHIT00000020033	ENSCHIT00000014329
ENSCHIT00000017372	ENSCHIT00000017426	ENSCHIT00000015430	ENSCHIT00000020065	ENSCHIT00000014344
ENSCHIT00000017374	ENSCHIT00000017432	ENSCHIT00000015435	ENSCHIT00000020159	ENSCHIT00000014346
ENSCHIT00000017426	ENSCHIT00000017435	ENSCHIT00000015504	ENSCHIT00000020262	ENSCHIT00000014349
ENSCHIT00000017432	ENSCHIT00000017493	ENSCHIT00000015543	ENSCHIT00000020277	ENSCHIT00000014381
ENSCHIT00000017585	ENSCHIT00000017522	ENSCHIT00000015563	ENSCHIT00000020281	ENSCHIT00000014404
ENSCHIT00000017675	ENSCHIT00000017567	ENSCHIT00000015578	ENSCHIT00000020369	ENSCHIT00000014435
ENSCHIT00000017682	ENSCHIT00000017643	ENSCHIT00000015591	ENSCHIT00000020414	ENSCHIT00000014442
ENSCHIT00000017802	ENSCHIT00000017666	ENSCHIT00000015592	ENSCHIT00000020431	ENSCHIT00000014454
ENSCHIT00000017820	ENSCHIT00000017705	ENSCHIT00000015604	ENSCHIT00000020432	ENSCHIT00000014476
ENSCHIT00000017859	ENSCHIT00000017725	ENSCHIT00000015609	ENSCHIT00000020489	ENSCHIT00000014477
ENSCHIT00000017907	ENSCHIT00000017788	ENSCHIT00000015630	ENSCHIT00000020536	ENSCHIT00000014490
ENSCHIT00000017911	ENSCHIT00000017791	ENSCHIT00000015645	ENSCHIT00000020538	ENSCHIT00000014493
ENSCHIT00000017921	ENSCHIT00000017820	ENSCHIT00000015647	ENSCHIT00000020560	ENSCHIT00000014517
ENSCHIT00000017951	ENSCHIT00000017859	ENSCHIT00000015691	ENSCHIT00000020570	ENSCHIT00000014538
ENSCHIT00000017960	ENSCHIT00000017907	ENSCHIT00000015703	ENSCHIT00000020571	ENSCHIT00000014568
ENSCHIT00000017974	ENSCHIT00000017911	ENSCHIT00000015759	ENSCHIT00000020576	ENSCHIT00000014606
ENSCHIT00000017986	ENSCHIT00000017951	ENSCHIT00000015799	ENSCHIT00000020611	ENSCHIT00000014614
ENSCHIT00000017992	ENSCHIT00000017974	ENSCHIT00000015812	ENSCHIT00000020614	ENSCHIT00000014639
ENSCHIT00000018019	ENSCHIT00000017986	ENSCHIT00000015831	ENSCHIT00000020690	ENSCHIT00000014693
ENSCHIT00000018058	ENSCHIT00000018005	ENSCHIT00000015836	ENSCHIT00000020702	ENSCHIT00000014695
ENSCHIT00000018063	ENSCHIT00000018019	ENSCHIT00000015853	ENSCHIT00000020841	ENSCHIT00000014708
ENSCHIT00000018108	ENSCHIT00000018058	ENSCHIT00000015856	ENSCHIT00000020862	ENSCHIT00000014795
ENSCHIT00000018112	ENSCHIT00000018063	ENSCHIT00000015888	ENSCHIT00000020910	ENSCHIT00000014803
ENSCHIT00000018138	ENSCHIT00000018096	ENSCHIT00000015895	ENSCHIT00000020913	ENSCHIT00000014833
ENSCHIT00000018140	ENSCHIT00000018141	ENSCHIT00000015901	ENSCHIT00000020923	ENSCHIT00000014877
ENSCHIT00000018141	ENSCHIT00000018161	ENSCHIT00000015922	ENSCHIT00000020963	ENSCHIT00000014926
ENSCHIT00000018158	ENSCHIT00000018164	ENSCHIT00000015925	ENSCHIT00000021061	ENSCHIT00000014963
ENSCHIT00000018164	ENSCHIT00000018218	ENSCHIT00000016006	ENSCHIT00000021076	ENSCHIT00000014973
ENSCHIT00000018192	ENSCHIT00000018236	ENSCHIT00000016052	ENSCHIT00000021079	ENSCHIT00000014975
ENSCHIT00000018218	ENSCHIT00000018253	ENSCHIT00000016116	ENSCHIT00000021082	ENSCHIT00000014976
ENSCHIT00000018273	ENSCHIT00000018273	ENSCHIT00000016124	ENSCHIT00000021087	ENSCHIT00000014996
ENSCHIT00000018274	ENSCHIT00000018274	ENSCHIT00000016131	ENSCHIT00000021099	ENSCHIT00000015027
ENSCHIT00000018310	ENSCHIT00000018319	ENSCHIT00000016142	ENSCHIT00000021114	ENSCHIT00000015032
ENSCHIT00000018325	ENSCHIT00000018331	ENSCHIT00000016184	ENSCHIT00000021129	ENSCHIT00000015035
ENSCHIT00000018329	ENSCHIT00000018334	ENSCHIT00000016190	ENSCHIT00000021131	ENSCHIT00000015049
ENSCHIT00000018331	ENSCHIT00000018335	ENSCHIT00000016200	ENSCHIT00000021136	ENSCHIT00000015074
ENSCHIT00000018335	ENSCHIT00000018341	ENSCHIT00000016253	ENSCHIT00000021154	ENSCHIT00000015086
ENSCHIT00000018345	ENSCHIT00000018371	ENSCHIT00000016268	ENSCHIT00000021165	ENSCHIT00000015123
ENSCHIT00000018374	ENSCHIT00000018376	ENSCHIT00000016276	ENSCHIT00000021171	ENSCHIT00000015140
ENSCHIT00000018376	ENSCHIT00000018405	ENSCHIT00000016281	ENSCHIT00000021180	ENSCHIT00000015141
ENSCHIT00000018416	ENSCHIT00000018440	ENSCHIT00000016287	ENSCHIT00000021198	ENSCHIT00000015145
ENSCHIT00000018418	ENSCHIT00000018455	ENSCHIT00000016289	ENSCHIT00000021226	ENSCHIT00000015155
ENSCHIT00000018440	ENSCHIT00000018496	ENSCHIT00000016344	ENSCHIT00000021233	ENSCHIT00000015160
ENSCHIT00000018442	ENSCHIT00000018514	ENSCHIT00000016352	ENSCHIT00000021320	ENSCHIT00000015161
ENSCHIT00000018455	ENSCHIT00000018571	ENSCHIT00000016359	ENSCHIT00000021333	ENSCHIT00000015174
ENSCHIT00000018481	ENSCHIT00000018581	ENSCHIT00000016371	ENSCHIT00000021338	ENSCHIT00000015195
ENSCHIT00000018496	ENSCHIT00000018586	ENSCHIT00000016379	ENSCHIT00000021345	ENSCHIT00000015199
ENSCHIT00000018514	ENSCHIT00000018600	ENSCHIT00000016401	ENSCHIT00000021360	ENSCHIT00000015201
ENSCHIT00000018571	ENSCHIT00000018642	ENSCHIT00000016427	ENSCHIT00000021369	ENSCHIT00000015205
ENSCHIT00000018581	ENSCHIT00000018649	ENSCHIT00000016441	ENSCHIT00000021398	ENSCHIT00000015207
ENSCHIT00000018586	ENSCHIT00000018669	ENSCHIT00000016538	ENSCHIT00000021431	ENSCHIT00000015218
ENSCHIT00000018600	ENSCHIT00000018672	ENSCHIT00000016555	ENSCHIT00000021552	ENSCHIT00000015247
ENSCHIT00000018642	ENSCHIT00000018688	ENSCHIT00000016567	ENSCHIT00000021578	ENSCHIT00000015260
ENSCHIT00000018659	ENSCHIT00000018722	ENSCHIT00000016573	ENSCHIT00000021615	ENSCHIT00000015272
ENSCHIT00000018667	ENSCHIT00000018724	ENSCHIT00000016584	ENSCHIT00000021625	ENSCHIT00000015273
ENSCHIT00000018672	ENSCHIT00000018752	ENSCHIT00000016587	ENSCHIT00000021751	ENSCHIT00000015331
ENSCHIT00000018674	ENSCHIT00000018766	ENSCHIT00000016590	ENSCHIT00000022009	ENSCHIT00000015339
ENSCHIT00000018724	ENSCHIT00000018769	ENSCHIT00000016621	ENSCHIT00000022039	ENSCHIT00000015383
ENSCHIT00000018827	ENSCHIT00000018775	ENSCHIT00000016669	ENSCHIT00000022115	ENSCHIT00000015419
ENSCHIT00000018828	ENSCHIT00000018827	ENSCHIT00000016747	ENSCHIT00000022221	ENSCHIT00000015424
ENSCHIT00000018890	ENSCHIT00000018828	ENSCHIT00000016756	ENSCHIT00000022234	ENSCHIT00000015430
ENSCHIT00000018907	ENSCHIT00000018882	ENSCHIT00000016791	ENSCHIT00000022254	ENSCHIT00000015435
ENSCHIT00000018934	ENSCHIT00000018907	ENSCHIT00000016811	ENSCHIT00000022264	ENSCHIT00000015456
ENSCHIT00000018947	ENSCHIT00000018934	ENSCHIT00000016819	ENSCHIT00000022350	ENSCHIT00000015468
ENSCHIT00000018958	ENSCHIT00000018941	ENSCHIT00000016848	ENSCHIT00000022413	ENSCHIT00000015490
ENSCHIT00000019005	ENSCHIT00000018947	ENSCHIT00000016858	ENSCHIT00000022501	ENSCHIT00000015519
ENSCHIT00000019038	ENSCHIT00000018958	ENSCHIT00000016863	ENSCHIT00000022531	ENSCHIT00000015529
ENSCHIT00000019043	ENSCHIT00000019005	ENSCHIT00000016915	ENSCHIT00000022635	ENSCHIT00000015533
ENSCHIT00000019044	ENSCHIT00000019043	ENSCHIT00000016932	ENSCHIT00000022643	ENSCHIT00000015552
ENSCHIT00000019045	ENSCHIT00000019045	ENSCHIT00000016935	ENSCHIT00000022651	ENSCHIT00000015569
ENSCHIT00000019059	ENSCHIT00000019073	ENSCHIT00000016983	ENSCHIT00000022696	ENSCHIT00000015593
ENSCHIT00000019078	ENSCHIT00000019093	ENSCHIT00000017001	ENSCHIT00000022724	ENSCHIT00000015639
ENSCHIT00000019082	ENSCHIT00000019125	ENSCHIT00000017009	ENSCHIT00000022727	ENSCHIT00000015647
ENSCHIT00000019100	ENSCHIT00000019137	ENSCHIT00000017016	ENSCHIT00000022746	ENSCHIT00000015670
ENSCHIT00000019137	ENSCHIT00000019152	ENSCHIT00000017034	ENSCHIT00000022754	ENSCHIT00000015702
ENSCHIT00000019152	ENSCHIT00000019157	ENSCHIT00000017042	ENSCHIT00000022759	ENSCHIT00000015704
ENSCHIT00000019176	ENSCHIT00000019191	ENSCHIT00000017049	ENSCHIT00000022760	ENSCHIT00000015766
ENSCHIT00000019191	ENSCHIT00000019207	ENSCHIT00000017071	ENSCHIT00000022799	ENSCHIT00000015773
ENSCHIT00000019195	ENSCHIT00000019296	ENSCHIT00000017077	ENSCHIT00000022803	ENSCHIT00000015799
ENSCHIT00000019296	ENSCHIT00000019366	ENSCHIT00000017088	ENSCHIT00000022809	ENSCHIT00000015836
ENSCHIT00000019366	ENSCHIT00000019394	ENSCHIT00000017089	ENSCHIT00000022850	ENSCHIT00000015865
ENSCHIT00000019394	ENSCHIT00000019412	ENSCHIT00000017100	ENSCHIT00000022921	ENSCHIT00000015890
ENSCHIT00000019412	ENSCHIT00000019422	ENSCHIT00000017113	ENSCHIT00000022945	ENSCHIT00000015922
ENSCHIT00000019422	ENSCHIT00000019438	ENSCHIT00000017130	ENSCHIT00000022948	ENSCHIT00000015945
ENSCHIT00000019437	ENSCHIT00000019456	ENSCHIT00000017142	ENSCHIT00000022962	ENSCHIT00000015973
ENSCHIT00000019488	ENSCHIT00000019472	ENSCHIT00000017152	ENSCHIT00000022974	ENSCHIT00000015982
ENSCHIT00000019493	ENSCHIT00000019474	ENSCHIT00000017164	ENSCHIT00000022995	ENSCHIT00000016044
ENSCHIT00000019527	ENSCHIT00000019479	ENSCHIT00000017203	ENSCHIT00000023015	ENSCHIT00000016074
ENSCHIT00000019556	ENSCHIT00000019551	ENSCHIT00000017240	ENSCHIT00000023064	ENSCHIT00000016077
ENSCHIT00000019567	ENSCHIT00000019554	ENSCHIT00000017248	ENSCHIT00000023088	ENSCHIT00000016116
ENSCHIT00000019589	ENSCHIT00000019556	ENSCHIT00000017250	ENSCHIT00000023092	ENSCHIT00000016124
ENSCHIT00000019600	ENSCHIT00000019598	ENSCHIT00000017254	ENSCHIT00000023106	ENSCHIT00000016131
ENSCHIT00000019614	ENSCHIT00000019607	ENSCHIT00000017255	ENSCHIT00000023107	ENSCHIT00000016138
ENSCHIT00000019625	ENSCHIT00000019650	ENSCHIT00000017287	ENSCHIT00000023136	ENSCHIT00000016142
ENSCHIT00000019650	ENSCHIT00000019653	ENSCHIT00000017288	ENSCHIT00000023144	ENSCHIT00000016144
ENSCHIT00000019653	ENSCHIT00000019689	ENSCHIT00000017333	ENSCHIT00000023207	ENSCHIT00000016147
ENSCHIT00000019707	ENSCHIT00000019719	ENSCHIT00000017346	ENSCHIT00000023223	ENSCHIT00000016184
ENSCHIT00000019719	ENSCHIT00000019742	ENSCHIT00000017359	ENSCHIT00000023247	ENSCHIT00000016193
ENSCHIT00000019746	ENSCHIT00000019746	ENSCHIT00000017374	ENSCHIT00000023309	ENSCHIT00000016201
ENSCHIT00000019757	ENSCHIT00000019755	ENSCHIT00000017389	ENSCHIT00000023457	ENSCHIT00000016213
ENSCHIT00000019791	ENSCHIT00000019757	ENSCHIT00000017426	ENSCHIT00000023497	ENSCHIT00000016214
ENSCHIT00000019866	ENSCHIT00000019866	ENSCHIT00000017432	ENSCHIT00000023532	ENSCHIT00000016257
ENSCHIT00000020033	ENSCHIT00000019971	ENSCHIT00000017493	ENSCHIT00000023553	ENSCHIT00000016344
ENSCHIT00000020041	ENSCHIT00000020033	ENSCHIT00000017514	ENSCHIT00000023617	ENSCHIT00000016358
ENSCHIT00000020056	ENSCHIT00000020067	ENSCHIT00000017522	ENSCHIT00000023627	ENSCHIT00000016367
ENSCHIT00000020065	ENSCHIT00000020115	ENSCHIT00000017526	ENSCHIT00000023629	ENSCHIT00000016379
ENSCHIT00000020067	ENSCHIT00000020193	ENSCHIT00000017532	ENSCHIT00000023655	ENSCHIT00000016401
ENSCHIT00000020078	ENSCHIT00000020262	ENSCHIT00000017538	ENSCHIT00000023757	ENSCHIT00000016422
ENSCHIT00000020100	ENSCHIT00000020277	ENSCHIT00000017571	ENSCHIT00000023776	ENSCHIT00000016427
ENSCHIT00000020159	ENSCHIT00000020302	ENSCHIT00000017616	ENSCHIT00000023780	ENSCHIT00000016441
ENSCHIT00000020161	ENSCHIT00000020369	ENSCHIT00000017623	ENSCHIT00000023795	ENSCHIT00000016442
ENSCHIT00000020166	ENSCHIT00000020423	ENSCHIT00000017628	ENSCHIT00000023801	ENSCHIT00000016573
ENSCHIT00000020207	ENSCHIT00000020428	ENSCHIT00000017630	ENSCHIT00000023807	ENSCHIT00000016646
ENSCHIT00000020229	ENSCHIT00000020432	ENSCHIT00000017643	ENSCHIT00000023815	ENSCHIT00000016647
ENSCHIT00000020241	ENSCHIT00000020477	ENSCHIT00000017646	ENSCHIT00000023864	ENSCHIT00000016669
ENSCHIT00000020262	ENSCHIT00000020535	ENSCHIT00000017653	ENSCHIT00000023869	ENSCHIT00000016727
ENSCHIT00000020277	ENSCHIT00000020536	ENSCHIT00000017675	ENSCHIT00000023879	ENSCHIT00000016733
ENSCHIT00000020285	ENSCHIT00000020555	ENSCHIT00000017687	ENSCHIT00000023880	ENSCHIT00000016741
ENSCHIT00000020302	ENSCHIT00000020571	ENSCHIT00000017708	ENSCHIT00000023931	ENSCHIT00000016747
ENSCHIT00000020340	ENSCHIT00000020647	ENSCHIT00000017713	ENSCHIT00000024027	ENSCHIT00000016757
ENSCHIT00000020366	ENSCHIT00000020701	ENSCHIT00000017722	ENSCHIT00000024030	ENSCHIT00000016790
ENSCHIT00000020369	ENSCHIT00000020751	ENSCHIT00000017723	ENSCHIT00000024241	ENSCHIT00000016811
ENSCHIT00000020379	ENSCHIT00000020759	ENSCHIT00000017802	ENSCHIT00000024328	ENSCHIT00000016834
ENSCHIT00000020381	ENSCHIT00000020818	ENSCHIT00000017859	ENSCHIT00000024329	ENSCHIT00000016865
ENSCHIT00000020432	ENSCHIT00000020841	ENSCHIT00000017907	ENSCHIT00000024333	ENSCHIT00000016935
ENSCHIT00000020442	ENSCHIT00000020862	ENSCHIT00000018022	ENSCHIT00000024349	ENSCHIT00000016937
ENSCHIT00000020477	ENSCHIT00000020871	ENSCHIT00000018048	ENSCHIT00000024350	ENSCHIT00000016973
ENSCHIT00000020535	ENSCHIT00000020880	ENSCHIT00000018055	ENSCHIT00000024389	ENSCHIT00000017037
ENSCHIT00000020536	ENSCHIT00000020907	ENSCHIT00000018062	ENSCHIT00000024390	ENSCHIT00000017052
ENSCHIT00000020555	ENSCHIT00000020930	ENSCHIT00000018071	ENSCHIT00000024411	ENSCHIT00000017071
ENSCHIT00000020611	ENSCHIT00000020936	ENSCHIT00000018072	ENSCHIT00000024427	ENSCHIT00000017091
ENSCHIT00000020613	ENSCHIT00000020954	ENSCHIT00000018096	ENSCHIT00000024449	ENSCHIT00000017109
ENSCHIT00000020614	ENSCHIT00000020963	ENSCHIT00000018161	ENSCHIT00000024452	ENSCHIT00000017113
ENSCHIT00000020661	ENSCHIT00000021072	ENSCHIT00000018164	ENSCHIT00000024459	ENSCHIT00000017130
ENSCHIT00000020668	ENSCHIT00000021099	ENSCHIT00000018185	ENSCHIT00000024468	ENSCHIT00000017142
ENSCHIT00000020693	ENSCHIT00000021101	ENSCHIT00000018192	ENSCHIT00000024486	ENSCHIT00000017152
ENSCHIT00000020701	ENSCHIT00000021114	ENSCHIT00000018222	ENSCHIT00000024497	ENSCHIT00000017169
ENSCHIT00000020705	ENSCHIT00000021129	ENSCHIT00000018227	ENSCHIT00000024571	ENSCHIT00000017171
ENSCHIT00000020710	ENSCHIT00000021131	ENSCHIT00000018253	ENSCHIT00000024592	ENSCHIT00000017176
ENSCHIT00000020751	ENSCHIT00000021134	ENSCHIT00000018294	ENSCHIT00000024605	ENSCHIT00000017187
ENSCHIT00000020759	ENSCHIT00000021136	ENSCHIT00000018310	ENSCHIT00000024624	ENSCHIT00000017197
ENSCHIT00000020760	ENSCHIT00000021145	ENSCHIT00000018329	ENSCHIT00000024629	ENSCHIT00000017201
ENSCHIT00000020841	ENSCHIT00000021154	ENSCHIT00000018335	ENSCHIT00000024717	ENSCHIT00000017250
ENSCHIT00000020862	ENSCHIT00000021180	ENSCHIT00000018362	ENSCHIT00000024746	ENSCHIT00000017254
ENSCHIT00000020871	ENSCHIT00000021198	ENSCHIT00000018366	ENSCHIT00000024790	ENSCHIT00000017262
ENSCHIT00000020880	ENSCHIT00000021206	ENSCHIT00000018376	ENSCHIT00000024854	ENSCHIT00000017268
ENSCHIT00000020907	ENSCHIT00000021231	ENSCHIT00000018386	ENSCHIT00000024988	ENSCHIT00000017279
ENSCHIT00000020954	ENSCHIT00000021233	ENSCHIT00000018440	ENSCHIT00000025020	ENSCHIT00000017283
ENSCHIT00000021061	ENSCHIT00000021286	ENSCHIT00000018586	ENSCHIT00000025100	ENSCHIT00000017288
ENSCHIT00000021067	ENSCHIT00000021308	ENSCHIT00000018631	ENSCHIT00000025108	ENSCHIT00000017355
ENSCHIT00000021072	ENSCHIT00000021318	ENSCHIT00000018642	ENSCHIT00000025123	ENSCHIT00000017364
ENSCHIT00000021076	ENSCHIT00000021340	ENSCHIT00000018672	ENSCHIT00000025135	ENSCHIT00000017395
ENSCHIT00000021099	ENSCHIT00000021398	ENSCHIT00000018674	ENSCHIT00000025145	ENSCHIT00000017426
ENSCHIT00000021101	ENSCHIT00000021501	ENSCHIT00000018688	ENSCHIT00000025153	ENSCHIT00000017432
ENSCHIT00000021114	ENSCHIT00000021539	ENSCHIT00000018722	ENSCHIT00000025165	ENSCHIT00000017483
ENSCHIT00000021129	ENSCHIT00000021554	ENSCHIT00000018724	ENSCHIT00000025174	ENSCHIT00000017493
ENSCHIT00000021131	ENSCHIT00000021567	ENSCHIT00000018742	ENSCHIT00000025198	ENSCHIT00000017517
ENSCHIT00000021136	ENSCHIT00000021580	ENSCHIT00000018752	ENSCHIT00000025203	ENSCHIT00000017522
ENSCHIT00000021146	ENSCHIT00000021601	ENSCHIT00000018766	ENSCHIT00000025204	ENSCHIT00000017551
ENSCHIT00000021154	ENSCHIT00000021620	ENSCHIT00000018775	ENSCHIT00000025207	ENSCHIT00000017561
ENSCHIT00000021156	ENSCHIT00000021638	ENSCHIT00000018858	ENSCHIT00000025249	ENSCHIT00000017566
ENSCHIT00000021180	ENSCHIT00000021659	ENSCHIT00000018866	ENSCHIT00000025281	ENSCHIT00000017571
ENSCHIT00000021184	ENSCHIT00000021689	ENSCHIT00000018921	ENSCHIT00000025377	ENSCHIT00000017577
ENSCHIT00000021198	ENSCHIT00000021702	ENSCHIT00000018934	ENSCHIT00000025388	ENSCHIT00000017585
ENSCHIT00000021206	ENSCHIT00000021720	ENSCHIT00000018947	ENSCHIT00000025459	ENSCHIT00000017604
ENSCHIT00000021231	ENSCHIT00000021743	ENSCHIT00000018952	ENSCHIT00000025473	ENSCHIT00000017653
ENSCHIT00000021233	ENSCHIT00000021767	ENSCHIT00000018958	ENSCHIT00000025490	ENSCHIT00000017656
ENSCHIT00000021308	ENSCHIT00000021798	ENSCHIT00000018999	ENSCHIT00000025503	ENSCHIT00000017666
ENSCHIT00000021320	ENSCHIT00000021878	ENSCHIT00000019031	ENSCHIT00000025514	ENSCHIT00000017675
ENSCHIT00000021334	ENSCHIT00000021924	ENSCHIT00000019033	ENSCHIT00000025777	ENSCHIT00000017687
ENSCHIT00000021338	ENSCHIT00000021934	ENSCHIT00000019038	ENSCHIT00000025823	ENSCHIT00000017705
ENSCHIT00000021340	ENSCHIT00000021943	ENSCHIT00000019094	ENSCHIT00000025857	ENSCHIT00000017719
ENSCHIT00000021431	ENSCHIT00000021947	ENSCHIT00000019100	ENSCHIT00000025860	ENSCHIT00000017722
ENSCHIT00000021501	ENSCHIT00000021959	ENSCHIT00000019115	ENSCHIT00000025901	ENSCHIT00000017745
ENSCHIT00000021539	ENSCHIT00000022108	ENSCHIT00000019195	ENSCHIT00000025936	ENSCHIT00000017748
ENSCHIT00000021567	ENSCHIT00000022115	ENSCHIT00000019262	ENSCHIT00000025946	ENSCHIT00000017753
ENSCHIT00000021580	ENSCHIT00000022121	ENSCHIT00000019284	ENSCHIT00000025952	ENSCHIT00000017769
ENSCHIT00000021601	ENSCHIT00000022136	ENSCHIT00000019319	ENSCHIT00000025967	ENSCHIT00000017789
ENSCHIT00000021620	ENSCHIT00000022172	ENSCHIT00000019366	ENSCHIT00000025971	ENSCHIT00000017802
ENSCHIT00000021638	ENSCHIT00000022196	ENSCHIT00000019439	ENSCHIT00000026008	ENSCHIT00000017837
ENSCHIT00000021659	ENSCHIT00000022221	ENSCHIT00000019447	ENSCHIT00000026074	ENSCHIT00000017855
ENSCHIT00000021681	ENSCHIT00000022234	ENSCHIT00000019459	ENSCHIT00000026111	ENSCHIT00000017859
ENSCHIT00000021689	ENSCHIT00000022310	ENSCHIT00000019464	ENSCHIT00000026147	ENSCHIT00000017861
ENSCHIT00000021702	ENSCHIT00000022315	ENSCHIT00000019515	ENSCHIT00000026176	ENSCHIT00000017891
ENSCHIT00000021756	ENSCHIT00000022319	ENSCHIT00000019522	ENSCHIT00000026181	ENSCHIT00000017907
ENSCHIT00000021794	ENSCHIT00000022323	ENSCHIT00000019527	ENSCHIT00000026188	ENSCHIT00000017911
ENSCHIT00000021878	ENSCHIT00000022327	ENSCHIT00000019533	ENSCHIT00000026377	ENSCHIT00000017949
ENSCHIT00000021916	ENSCHIT00000022363	ENSCHIT00000019596	ENSCHIT00000026393	ENSCHIT00000017958
ENSCHIT00000021924	ENSCHIT00000022383	ENSCHIT00000019653	ENSCHIT00000026405	ENSCHIT00000017969
ENSCHIT00000021932	ENSCHIT00000022389	ENSCHIT00000019757	ENSCHIT00000026449	ENSCHIT00000018019
ENSCHIT00000021934	ENSCHIT00000022413	ENSCHIT00000019768	ENSCHIT00000026457	ENSCHIT00000018022
ENSCHIT00000021947	ENSCHIT00000022488	ENSCHIT00000019782	ENSCHIT00000026513	ENSCHIT00000018048
ENSCHIT00000021959	ENSCHIT00000022493	ENSCHIT00000019835	ENSCHIT00000026533	ENSCHIT00000018053
ENSCHIT00000021967	ENSCHIT00000022494	ENSCHIT00000019866	ENSCHIT00000026564	ENSCHIT00000018055
ENSCHIT00000022115	ENSCHIT00000022501	ENSCHIT00000019870	ENSCHIT00000026567	ENSCHIT00000018062
ENSCHIT00000022121	ENSCHIT00000022538	ENSCHIT00000019872	ENSCHIT00000026571	ENSCHIT00000018071
ENSCHIT00000022136	ENSCHIT00000022558	ENSCHIT00000019920	ENSCHIT00000026573	ENSCHIT00000018087
ENSCHIT00000022221	ENSCHIT00000022563	ENSCHIT00000019942	ENSCHIT00000026762	ENSCHIT00000018138
ENSCHIT00000022248	ENSCHIT00000022575	ENSCHIT00000019957	ENSCHIT00000026894	ENSCHIT00000018141
ENSCHIT00000022254	ENSCHIT00000022635	ENSCHIT00000020008	ENSCHIT00000026918	ENSCHIT00000018161
ENSCHIT00000022310	ENSCHIT00000022639	ENSCHIT00000020065	ENSCHIT00000026926	ENSCHIT00000018164
ENSCHIT00000022315	ENSCHIT00000022643	ENSCHIT00000020067	ENSCHIT00000027007	ENSCHIT00000018192
ENSCHIT00000022327	ENSCHIT00000022661	ENSCHIT00000020100	ENSCHIT00000027023	ENSCHIT00000018218
ENSCHIT00000022350	ENSCHIT00000022676	ENSCHIT00000020159	ENSCHIT00000027029	ENSCHIT00000018222
ENSCHIT00000022383	ENSCHIT00000022688	ENSCHIT00000020163	ENSCHIT00000027036	ENSCHIT00000018246
ENSCHIT00000022413	ENSCHIT00000022696	ENSCHIT00000020174	ENSCHIT00000027039	ENSCHIT00000018290
ENSCHIT00000022479	ENSCHIT00000022724	ENSCHIT00000020205	ENSCHIT00000027057	ENSCHIT00000018298
ENSCHIT00000022488	ENSCHIT00000022727	ENSCHIT00000020209	ENSCHIT00000027068	ENSCHIT00000018310
ENSCHIT00000022491	ENSCHIT00000022734	ENSCHIT00000020258	ENSCHIT00000027078	ENSCHIT00000018336
ENSCHIT00000022493	ENSCHIT00000022750	ENSCHIT00000020262	ENSCHIT00000027079	ENSCHIT00000018339
ENSCHIT00000022494	ENSCHIT00000022760	ENSCHIT00000020270	ENSCHIT00000027092	ENSCHIT00000018345
ENSCHIT00000022501	ENSCHIT00000022827	ENSCHIT00000020277	ENSCHIT00000027168	ENSCHIT00000018423
ENSCHIT00000022538	ENSCHIT00000022835	ENSCHIT00000020352	ENSCHIT00000027174	ENSCHIT00000018448
ENSCHIT00000022558	ENSCHIT00000022945	ENSCHIT00000020354	ENSCHIT00000027247	ENSCHIT00000018470
ENSCHIT00000022563	ENSCHIT00000022948	ENSCHIT00000020379	ENSCHIT00000027255	ENSCHIT00000018474
ENSCHIT00000022575	ENSCHIT00000022962	ENSCHIT00000020381	ENSCHIT00000027378	ENSCHIT00000018489
ENSCHIT00000022635	ENSCHIT00000022974	ENSCHIT00000020428	ENSCHIT00000027434	ENSCHIT00000018496
ENSCHIT00000022639	ENSCHIT00000023016	ENSCHIT00000020431	ENSCHIT00000027476	ENSCHIT00000018571
ENSCHIT00000022643	ENSCHIT00000023050	ENSCHIT00000020442	ENSCHIT00000027550	ENSCHIT00000018589
ENSCHIT00000022651	ENSCHIT00000023064	ENSCHIT00000020451	ENSCHIT00000027563	ENSCHIT00000018590
ENSCHIT00000022661	ENSCHIT00000023071	ENSCHIT00000020505	ENSCHIT00000027681	ENSCHIT00000018631
ENSCHIT00000022676	ENSCHIT00000023075	ENSCHIT00000020558	ENSCHIT00000027719	ENSCHIT00000018669
ENSCHIT00000022688	ENSCHIT00000023106	ENSCHIT00000020570	ENSCHIT00000027720	ENSCHIT00000018674
ENSCHIT00000022696	ENSCHIT00000023107	ENSCHIT00000020611	ENSCHIT00000027732	ENSCHIT00000018688
ENSCHIT00000022703	ENSCHIT00000023108	ENSCHIT00000020614	ENSCHIT00000027747	ENSCHIT00000018709
ENSCHIT00000022706	ENSCHIT00000023136	ENSCHIT00000020622	ENSCHIT00000027816	ENSCHIT00000018724
ENSCHIT00000022724	ENSCHIT00000023144	ENSCHIT00000020635	ENSCHIT00000027847	ENSCHIT00000018726
ENSCHIT00000022727	ENSCHIT00000023166	ENSCHIT00000020647	ENSCHIT00000027873	ENSCHIT00000018742
ENSCHIT00000022728	ENSCHIT00000023191	ENSCHIT00000020651	ENSCHIT00000027976	ENSCHIT00000018752
ENSCHIT00000022734	ENSCHIT00000023204	ENSCHIT00000020751	ENSCHIT00000027979	ENSCHIT00000018765
ENSCHIT00000022774	ENSCHIT00000023207	ENSCHIT00000020755	ENSCHIT00000027985	ENSCHIT00000018797
ENSCHIT00000022784	ENSCHIT00000023223	ENSCHIT00000020759	ENSCHIT00000028000	ENSCHIT00000018801
ENSCHIT00000022808	ENSCHIT00000023231	ENSCHIT00000020775	ENSCHIT00000028017	ENSCHIT00000018907
ENSCHIT00000022827	ENSCHIT00000023233	ENSCHIT00000020808	ENSCHIT00000028027	ENSCHIT00000018934
ENSCHIT00000022835	ENSCHIT00000023263	ENSCHIT00000020862	ENSCHIT00000028032	ENSCHIT00000018947
ENSCHIT00000022863	ENSCHIT00000023341	ENSCHIT00000020871	ENSCHIT00000028071	ENSCHIT00000018956
ENSCHIT00000022936	ENSCHIT00000023344	ENSCHIT00000020880	ENSCHIT00000028134	ENSCHIT00000018958
ENSCHIT00000022945	ENSCHIT00000023348	ENSCHIT00000020910	ENSCHIT00000028168	ENSCHIT00000018964
ENSCHIT00000022948	ENSCHIT00000023396	ENSCHIT00000020913	ENSCHIT00000028232	ENSCHIT00000018984
ENSCHIT00000022962	ENSCHIT00000023428	ENSCHIT00000020923	ENSCHIT00000028270	ENSCHIT00000018996
ENSCHIT00000022974	ENSCHIT00000023457	ENSCHIT00000020930	ENSCHIT00000028279	ENSCHIT00000019021
ENSCHIT00000023001	ENSCHIT00000023470	ENSCHIT00000020939	ENSCHIT00000028358	ENSCHIT00000019031
ENSCHIT00000023015	ENSCHIT00000023563	ENSCHIT00000020954	ENSCHIT00000028423	ENSCHIT00000019033
ENSCHIT00000023050	ENSCHIT00000023570	ENSCHIT00000021013	ENSCHIT00000028469	ENSCHIT00000019034
ENSCHIT00000023054	ENSCHIT00000023625	ENSCHIT00000021022	ENSCHIT00000028476	ENSCHIT00000019035
ENSCHIT00000023064	ENSCHIT00000023627	ENSCHIT00000021023	ENSCHIT00000028503	ENSCHIT00000019036
ENSCHIT00000023071	ENSCHIT00000023646	ENSCHIT00000021061	ENSCHIT00000028524	ENSCHIT00000019038
ENSCHIT00000023075	ENSCHIT00000023656	ENSCHIT00000021072	ENSCHIT00000028533	ENSCHIT00000019045
ENSCHIT00000023103	ENSCHIT00000023660	ENSCHIT00000021076	ENSCHIT00000028582	ENSCHIT00000019058
ENSCHIT00000023106	ENSCHIT00000023680	ENSCHIT00000021080	ENSCHIT00000028593	ENSCHIT00000019073
ENSCHIT00000023166	ENSCHIT00000023697	ENSCHIT00000021099	ENSCHIT00000028766	ENSCHIT00000019087
ENSCHIT00000023231	ENSCHIT00000023699	ENSCHIT00000021114	ENSCHIT00000028823	ENSCHIT00000019094
ENSCHIT00000023298	ENSCHIT00000023710	ENSCHIT00000021120	ENSCHIT00000028855	ENSCHIT00000019100
ENSCHIT00000023300	ENSCHIT00000023712	ENSCHIT00000021131	ENSCHIT00000028949	ENSCHIT00000019127
ENSCHIT00000023304	ENSCHIT00000023723	ENSCHIT00000021145	ENSCHIT00000028961	ENSCHIT00000019137
ENSCHIT00000023308	ENSCHIT00000023776	ENSCHIT00000021147	ENSCHIT00000028978	ENSCHIT00000019152
ENSCHIT00000023316	ENSCHIT00000023803	ENSCHIT00000021180	ENSCHIT00000029039	ENSCHIT00000019167
ENSCHIT00000023320	ENSCHIT00000023860	ENSCHIT00000021184	ENSCHIT00000029117	ENSCHIT00000019194
ENSCHIT00000023334	ENSCHIT00000023879	ENSCHIT00000021190	ENSCHIT00000029201	ENSCHIT00000019250
ENSCHIT00000023341	ENSCHIT00000023896	ENSCHIT00000021198	ENSCHIT00000029209	ENSCHIT00000019296
ENSCHIT00000023343	ENSCHIT00000023914	ENSCHIT00000021206	ENSCHIT00000029237	ENSCHIT00000019323
ENSCHIT00000023344	ENSCHIT00000023919	ENSCHIT00000021224	ENSCHIT00000029255	ENSCHIT00000019337
ENSCHIT00000023389	ENSCHIT00000023983	ENSCHIT00000021231	ENSCHIT00000029284	ENSCHIT00000019366
ENSCHIT00000023396	ENSCHIT00000024080	ENSCHIT00000021233	ENSCHIT00000029311	ENSCHIT00000019390
ENSCHIT00000023475	ENSCHIT00000024131	ENSCHIT00000021271	ENSCHIT00000029414	ENSCHIT00000019458
ENSCHIT00000023497	ENSCHIT00000024157	ENSCHIT00000021307	ENSCHIT00000029420	ENSCHIT00000019478
ENSCHIT00000023627	ENSCHIT00000024197	ENSCHIT00000021308	ENSCHIT00000029440	ENSCHIT00000019488
ENSCHIT00000023645	ENSCHIT00000024217	ENSCHIT00000021318	ENSCHIT00000029453	ENSCHIT00000019493
ENSCHIT00000023646	ENSCHIT00000024221	ENSCHIT00000021320	ENSCHIT00000029465	ENSCHIT00000019509
ENSCHIT00000023660	ENSCHIT00000024223	ENSCHIT00000021338	ENSCHIT00000029522	ENSCHIT00000019517
ENSCHIT00000023680	ENSCHIT00000024227	ENSCHIT00000021360	ENSCHIT00000029662	ENSCHIT00000019547
ENSCHIT00000023697	ENSCHIT00000024245	ENSCHIT00000021369	ENSCHIT00000029670	ENSCHIT00000019556
ENSCHIT00000023699	ENSCHIT00000024275	ENSCHIT00000021398	ENSCHIT00000029674	ENSCHIT00000019563
ENSCHIT00000023710	ENSCHIT00000024288	ENSCHIT00000021425	ENSCHIT00000029682	ENSCHIT00000019569
ENSCHIT00000023712	ENSCHIT00000024326	ENSCHIT00000021434	ENSCHIT00000029743	ENSCHIT00000019596
ENSCHIT00000023715	ENSCHIT00000024350	ENSCHIT00000021470	ENSCHIT00000029760	ENSCHIT00000019598
ENSCHIT00000023723	ENSCHIT00000024366	ENSCHIT00000021514	ENSCHIT00000029777	ENSCHIT00000019607
ENSCHIT00000023745	ENSCHIT00000024377	ENSCHIT00000021539	ENSCHIT00000029798	ENSCHIT00000019639
ENSCHIT00000023803	ENSCHIT00000024389	ENSCHIT00000021540	ENSCHIT00000029811	ENSCHIT00000019646
ENSCHIT00000023920	ENSCHIT00000024390	ENSCHIT00000021620	ENSCHIT00000029812	ENSCHIT00000019680
ENSCHIT00000023964	ENSCHIT00000024391	ENSCHIT00000021638	ENSCHIT00000029818	ENSCHIT00000019704
ENSCHIT00000023973	ENSCHIT00000024411	ENSCHIT00000021659	ENSCHIT00000029831	ENSCHIT00000019707
ENSCHIT00000023983	ENSCHIT00000024427	ENSCHIT00000021681	ENSCHIT00000029869	ENSCHIT00000019742
ENSCHIT00000024042	ENSCHIT00000024449	ENSCHIT00000021689	ENSCHIT00000029872	ENSCHIT00000019752
ENSCHIT00000024069	ENSCHIT00000024452	ENSCHIT00000021702	ENSCHIT00000029901	ENSCHIT00000019755
ENSCHIT00000024071	ENSCHIT00000024475	ENSCHIT00000021743	ENSCHIT00000029959	ENSCHIT00000019782
ENSCHIT00000024116	ENSCHIT00000024497	ENSCHIT00000021773	ENSCHIT00000029965	ENSCHIT00000019790
ENSCHIT00000024123	ENSCHIT00000024506	ENSCHIT00000021794	ENSCHIT00000029971	ENSCHIT00000019802
ENSCHIT00000024157	ENSCHIT00000024526	ENSCHIT00000021824	ENSCHIT00000030061	ENSCHIT00000019844
ENSCHIT00000024197	ENSCHIT00000024533	ENSCHIT00000021833	ENSCHIT00000030108	ENSCHIT00000019866
ENSCHIT00000024223	ENSCHIT00000024555	ENSCHIT00000021878	ENSCHIT00000030121	ENSCHIT00000019898
ENSCHIT00000024227	ENSCHIT00000024605	ENSCHIT00000021924	ENSCHIT00000030138	ENSCHIT00000019901
ENSCHIT00000024231	ENSCHIT00000024641	ENSCHIT00000021934	ENSCHIT00000030162	ENSCHIT00000019911
ENSCHIT00000024244	ENSCHIT00000024657	ENSCHIT00000021967	ENSCHIT00000030165	ENSCHIT00000019935
ENSCHIT00000024256	ENSCHIT00000024661	ENSCHIT00000022009	ENSCHIT00000030169	ENSCHIT00000019941
ENSCHIT00000024278	ENSCHIT00000024678	ENSCHIT00000022090	ENSCHIT00000030286	ENSCHIT00000020033
ENSCHIT00000024296	ENSCHIT00000024746	ENSCHIT00000022104	ENSCHIT00000030292	ENSCHIT00000020041
ENSCHIT00000024301	ENSCHIT00000024790	ENSCHIT00000022121	ENSCHIT00000030331	ENSCHIT00000020056
ENSCHIT00000024302	ENSCHIT00000024804	ENSCHIT00000022130	ENSCHIT00000030344	ENSCHIT00000020065
ENSCHIT00000024350	ENSCHIT00000024829	ENSCHIT00000022135	ENSCHIT00000030401	ENSCHIT00000020067
ENSCHIT00000024366	ENSCHIT00000024834	ENSCHIT00000022136	ENSCHIT00000030408	ENSCHIT00000020078
ENSCHIT00000024377	ENSCHIT00000024837	ENSCHIT00000022152	ENSCHIT00000030409	ENSCHIT00000020084
ENSCHIT00000024447	ENSCHIT00000024847	ENSCHIT00000022163	ENSCHIT00000030411	ENSCHIT00000020100
ENSCHIT00000024449	ENSCHIT00000024877	ENSCHIT00000022248	ENSCHIT00000030417	ENSCHIT00000020126
ENSCHIT00000024452	ENSCHIT00000024911	ENSCHIT00000022254	ENSCHIT00000030420	ENSCHIT00000020210
ENSCHIT00000024459	ENSCHIT00000024913	ENSCHIT00000022315	ENSCHIT00000030428	ENSCHIT00000020221
ENSCHIT00000024468	ENSCHIT00000024929	ENSCHIT00000022317	ENSCHIT00000030464	ENSCHIT00000020229
ENSCHIT00000024475	ENSCHIT00000024947	ENSCHIT00000022389	ENSCHIT00000030528	ENSCHIT00000020262
ENSCHIT00000024497	ENSCHIT00000024988	ENSCHIT00000022469	ENSCHIT00000030607	ENSCHIT00000020277
ENSCHIT00000024533	ENSCHIT00000025083	ENSCHIT00000022479	ENSCHIT00000030638	ENSCHIT00000020289
ENSCHIT00000024551	ENSCHIT00000025088	ENSCHIT00000022488	ENSCHIT00000030643	ENSCHIT00000020369
ENSCHIT00000024555	ENSCHIT00000025091	ENSCHIT00000022493	ENSCHIT00000030645	ENSCHIT00000020379
ENSCHIT00000024641	ENSCHIT00000025129	ENSCHIT00000022494	ENSCHIT00000030692	ENSCHIT00000020381
ENSCHIT00000024657	ENSCHIT00000025132	ENSCHIT00000022515	ENSCHIT00000030719	ENSCHIT00000020411
ENSCHIT00000024661	ENSCHIT00000025137	ENSCHIT00000022521	ENSCHIT00000030783	ENSCHIT00000020419
ENSCHIT00000024678	ENSCHIT00000025174	ENSCHIT00000022531	ENSCHIT00000030860	ENSCHIT00000020428
ENSCHIT00000024700	ENSCHIT00000025183	ENSCHIT00000022635	ENSCHIT00000030894	ENSCHIT00000020431
ENSCHIT00000024735	ENSCHIT00000025189	ENSCHIT00000022643	ENSCHIT00000030951	ENSCHIT00000020432
ENSCHIT00000024787	ENSCHIT00000025205	ENSCHIT00000022651	ENSCHIT00000030963	ENSCHIT00000020442
ENSCHIT00000024790	ENSCHIT00000025207	ENSCHIT00000022674	ENSCHIT00000030971	ENSCHIT00000020467
ENSCHIT00000024829	ENSCHIT00000025269	ENSCHIT00000022688	ENSCHIT00000031001	ENSCHIT00000020476
ENSCHIT00000024837	ENSCHIT00000025299	ENSCHIT00000022696	ENSCHIT00000031026	ENSCHIT00000020477
ENSCHIT00000024913	ENSCHIT00000025445	ENSCHIT00000022715	ENSCHIT00000031056	ENSCHIT00000020495
ENSCHIT00000024941	ENSCHIT00000025459	ENSCHIT00000022724	ENSCHIT00000031057	ENSCHIT00000020505
ENSCHIT00000025057	ENSCHIT00000025480	ENSCHIT00000022727	ENSCHIT00000031064	ENSCHIT00000020536
ENSCHIT00000025091	ENSCHIT00000025488	ENSCHIT00000022734	ENSCHIT00000031074	ENSCHIT00000020555
ENSCHIT00000025132	ENSCHIT00000025490	ENSCHIT00000022760	ENSCHIT00000031107	ENSCHIT00000020560
ENSCHIT00000025137	ENSCHIT00000025517	ENSCHIT00000022772	ENSCHIT00000031177	ENSCHIT00000020564
ENSCHIT00000025157	ENSCHIT00000025556	ENSCHIT00000022779	ENSCHIT00000031185	ENSCHIT00000020571
ENSCHIT00000025174	ENSCHIT00000025570	ENSCHIT00000022803	ENSCHIT00000031236	ENSCHIT00000020588
ENSCHIT00000025190	ENSCHIT00000025693	ENSCHIT00000022808	ENSCHIT00000031241	ENSCHIT00000020592
ENSCHIT00000025200	ENSCHIT00000025777	ENSCHIT00000022827	ENSCHIT00000031381	ENSCHIT00000020611
ENSCHIT00000025205	ENSCHIT00000025796	ENSCHIT00000022835	ENSCHIT00000031400	ENSCHIT00000020614
ENSCHIT00000025207	ENSCHIT00000025808	ENSCHIT00000022840	ENSCHIT00000031406	ENSCHIT00000020619
ENSCHIT00000025256	ENSCHIT00000025826	ENSCHIT00000022843	ENSCHIT00000031408	ENSCHIT00000020639
ENSCHIT00000025299	ENSCHIT00000025839	ENSCHIT00000022846	ENSCHIT00000031436	ENSCHIT00000020653
ENSCHIT00000025354	ENSCHIT00000025849	ENSCHIT00000022855	ENSCHIT00000031538	ENSCHIT00000020663
ENSCHIT00000025459	ENSCHIT00000025899	ENSCHIT00000022867	ENSCHIT00000031581	ENSCHIT00000020666
ENSCHIT00000025480	ENSCHIT00000025926	ENSCHIT00000022895	ENSCHIT00000031591	ENSCHIT00000020676
ENSCHIT00000025482	ENSCHIT00000025934	ENSCHIT00000022921	ENSCHIT00000031592	ENSCHIT00000020690
ENSCHIT00000025488	ENSCHIT00000025943	ENSCHIT00000022935	ENSCHIT00000031610	ENSCHIT00000020692
ENSCHIT00000025490	ENSCHIT00000026007	ENSCHIT00000022958	ENSCHIT00000031624	ENSCHIT00000020693
ENSCHIT00000025500	ENSCHIT00000026022	ENSCHIT00000023002	ENSCHIT00000031653	ENSCHIT00000020694
ENSCHIT00000025504	ENSCHIT00000026040	ENSCHIT00000023015	ENSCHIT00000031679	ENSCHIT00000020701
ENSCHIT00000025514	ENSCHIT00000026041	ENSCHIT00000023040	ENSCHIT00000031697	ENSCHIT00000020702
ENSCHIT00000025517	ENSCHIT00000026052	ENSCHIT00000023050	ENSCHIT00000031774	ENSCHIT00000020703
ENSCHIT00000025555	ENSCHIT00000026068	ENSCHIT00000023054	ENSCHIT00000031815	ENSCHIT00000020710
ENSCHIT00000025562	ENSCHIT00000026110	ENSCHIT00000023063	ENSCHIT00000031866	ENSCHIT00000020711
ENSCHIT00000025570	ENSCHIT00000026114	ENSCHIT00000023066	ENSCHIT00000031962	ENSCHIT00000020719
ENSCHIT00000025693	ENSCHIT00000026165	ENSCHIT00000023073	ENSCHIT00000031969	ENSCHIT00000020727
ENSCHIT00000025796	ENSCHIT00000026176	ENSCHIT00000023129	ENSCHIT00000031972	ENSCHIT00000020759
ENSCHIT00000025808	ENSCHIT00000026181	ENSCHIT00000023207	ENSCHIT00000031982	ENSCHIT00000020770
ENSCHIT00000025826	ENSCHIT00000026188	ENSCHIT00000023223	ENSCHIT00000031997	ENSCHIT00000020774
ENSCHIT00000025839	ENSCHIT00000026194	ENSCHIT00000023233	ENSCHIT00000032002	ENSCHIT00000020778
ENSCHIT00000025894	ENSCHIT00000026218	ENSCHIT00000023263	ENSCHIT00000032025	ENSCHIT00000020785
ENSCHIT00000025969	ENSCHIT00000026283	ENSCHIT00000023298	ENSCHIT00000032028	ENSCHIT00000020841
ENSCHIT00000026007	ENSCHIT00000026330	ENSCHIT00000023309	ENSCHIT00000032034	ENSCHIT00000020862
ENSCHIT00000026022	ENSCHIT00000026366	ENSCHIT00000023352	ENSCHIT00000032094	ENSCHIT00000020907
ENSCHIT00000026040	ENSCHIT00000026393	ENSCHIT00000023428	ENSCHIT00000032111	ENSCHIT00000020910
ENSCHIT00000026041	ENSCHIT00000026395	ENSCHIT00000023496	ENSCHIT00000032273	ENSCHIT00000020923
ENSCHIT00000026052	ENSCHIT00000026425	ENSCHIT00000023520	ENSCHIT00000032379	ENSCHIT00000020935
ENSCHIT00000026074	ENSCHIT00000026430	ENSCHIT00000023553	ENSCHIT00000032391	ENSCHIT00000020939
ENSCHIT00000026110	ENSCHIT00000026489	ENSCHIT00000023563	ENSCHIT00000032434	ENSCHIT00000020946
ENSCHIT00000026111	ENSCHIT00000026567	ENSCHIT00000023570	ENSCHIT00000032455	ENSCHIT00000020954
ENSCHIT00000026114	ENSCHIT00000026573	ENSCHIT00000023617	ENSCHIT00000032457	ENSCHIT00000021013
ENSCHIT00000026176	ENSCHIT00000026627	ENSCHIT00000023627	ENSCHIT00000032555	ENSCHIT00000021023
ENSCHIT00000026181	ENSCHIT00000026639	ENSCHIT00000023629	ENSCHIT00000032571	ENSCHIT00000021099
ENSCHIT00000026188	ENSCHIT00000026647	ENSCHIT00000023646	ENSCHIT00000032599	ENSCHIT00000021114
ENSCHIT00000026217	ENSCHIT00000026749	ENSCHIT00000023656	ENSCHIT00000032641	ENSCHIT00000021129
ENSCHIT00000026252	ENSCHIT00000026762	ENSCHIT00000023660	ENSCHIT00000032687	ENSCHIT00000021131
ENSCHIT00000026261	ENSCHIT00000026764	ENSCHIT00000023697	ENSCHIT00000032706	ENSCHIT00000021136
ENSCHIT00000026308	ENSCHIT00000026802	ENSCHIT00000023710	ENSCHIT00000032799	ENSCHIT00000021141
ENSCHIT00000026330	ENSCHIT00000026806	ENSCHIT00000023754	ENSCHIT00000032811	ENSCHIT00000021154
ENSCHIT00000026393	ENSCHIT00000026821	ENSCHIT00000023757	ENSCHIT00000032826	ENSCHIT00000021159
ENSCHIT00000026395	ENSCHIT00000026822	ENSCHIT00000023780	ENSCHIT00000032856	ENSCHIT00000021180
ENSCHIT00000026399	ENSCHIT00000026829	ENSCHIT00000023795	ENSCHIT00000032863	ENSCHIT00000021184
ENSCHIT00000026430	ENSCHIT00000026836	ENSCHIT00000023801	ENSCHIT00000032897	ENSCHIT00000021198
ENSCHIT00000026487	ENSCHIT00000026848	ENSCHIT00000023807	ENSCHIT00000032973	ENSCHIT00000021206
ENSCHIT00000026489	ENSCHIT00000026852	ENSCHIT00000023815	ENSCHIT00000033025	ENSCHIT00000021224
ENSCHIT00000026490	ENSCHIT00000026873	ENSCHIT00000023820	ENSCHIT00000033033	ENSCHIT00000021231
ENSCHIT00000026492	ENSCHIT00000026894	ENSCHIT00000023860	ENSCHIT00000033095	ENSCHIT00000021236
ENSCHIT00000026558	ENSCHIT00000026907	ENSCHIT00000023864	ENSCHIT00000033125	ENSCHIT00000021273
ENSCHIT00000026567	ENSCHIT00000026908	ENSCHIT00000023880	ENSCHIT00000033161	ENSCHIT00000021308
ENSCHIT00000026573	ENSCHIT00000026947	ENSCHIT00000023883	ENSCHIT00000033233	ENSCHIT00000021327
ENSCHIT00000026598	ENSCHIT00000026960	ENSCHIT00000023888	ENSCHIT00000033249	ENSCHIT00000021328
ENSCHIT00000026639	ENSCHIT00000026975	ENSCHIT00000023896	ENSCHIT00000033259	ENSCHIT00000021331
ENSCHIT00000026647	ENSCHIT00000027057	ENSCHIT00000023947	ENSCHIT00000033273	ENSCHIT00000021334
ENSCHIT00000026657	ENSCHIT00000027068	ENSCHIT00000023983	ENSCHIT00000033412	ENSCHIT00000021340
ENSCHIT00000026749	ENSCHIT00000027079	ENSCHIT00000024069	ENSCHIT00000033421	ENSCHIT00000021348
ENSCHIT00000026762	ENSCHIT00000027092	ENSCHIT00000024071	ENSCHIT00000033494	ENSCHIT00000021356
ENSCHIT00000026764	ENSCHIT00000027104	ENSCHIT00000024083	ENSCHIT00000033510	ENSCHIT00000021360
ENSCHIT00000026960	ENSCHIT00000027123	ENSCHIT00000024087	ENSCHIT00000033532	ENSCHIT00000021369
ENSCHIT00000027004	ENSCHIT00000027128	ENSCHIT00000024157	ENSCHIT00000033553	ENSCHIT00000021398
ENSCHIT00000027007	ENSCHIT00000027136	ENSCHIT00000024197	ENSCHIT00000033722	ENSCHIT00000021425
ENSCHIT00000027051	ENSCHIT00000027153	ENSCHIT00000024204	ENSCHIT00000033747	ENSCHIT00000021431
ENSCHIT00000027057	ENSCHIT00000027168	ENSCHIT00000024212	ENSCHIT00000033763	ENSCHIT00000021439
ENSCHIT00000027068	ENSCHIT00000027224	ENSCHIT00000024241	ENSCHIT00000033765	ENSCHIT00000021456
ENSCHIT00000027079	ENSCHIT00000027276	ENSCHIT00000024329	ENSCHIT00000033774	ENSCHIT00000021501
ENSCHIT00000027087	ENSCHIT00000027281	ENSCHIT00000024333	ENSCHIT00000033783	ENSCHIT00000021620
ENSCHIT00000027123	ENSCHIT00000027304	ENSCHIT00000024349	ENSCHIT00000033810	ENSCHIT00000021638
ENSCHIT00000027128	ENSCHIT00000027309	ENSCHIT00000024389	ENSCHIT00000033812	ENSCHIT00000021659
ENSCHIT00000027136	ENSCHIT00000027323	ENSCHIT00000024390	ENSCHIT00000033823	ENSCHIT00000021690
ENSCHIT00000027168	ENSCHIT00000027327	ENSCHIT00000024393	ENSCHIT00000033859	ENSCHIT00000021697
ENSCHIT00000027223	ENSCHIT00000027336	ENSCHIT00000024411	ENSCHIT00000033861	ENSCHIT00000021702
ENSCHIT00000027271	ENSCHIT00000027354	ENSCHIT00000024427	ENSCHIT00000033882	ENSCHIT00000021738
ENSCHIT00000027276	ENSCHIT00000027500	ENSCHIT00000024434	ENSCHIT00000033898	ENSCHIT00000021767
ENSCHIT00000027281	ENSCHIT00000027521	ENSCHIT00000024449	ENSCHIT00000033909	ENSCHIT00000021770
ENSCHIT00000027303	ENSCHIT00000027529	ENSCHIT00000024452	ENSCHIT00000033941	ENSCHIT00000021773
ENSCHIT00000027304	ENSCHIT00000027545	ENSCHIT00000024463	ENSCHIT00000033954	ENSCHIT00000021804
ENSCHIT00000027309	ENSCHIT00000027648	ENSCHIT00000024520	ENSCHIT00000033966	ENSCHIT00000021849
ENSCHIT00000027323	ENSCHIT00000027693	ENSCHIT00000024592	ENSCHIT00000034022	ENSCHIT00000021908
ENSCHIT00000027327	ENSCHIT00000027697	ENSCHIT00000024624	ENSCHIT00000034097	ENSCHIT00000021916
ENSCHIT00000027336	ENSCHIT00000027720	ENSCHIT00000024629	ENSCHIT00000034121	ENSCHIT00000021924
ENSCHIT00000027421	ENSCHIT00000027732	ENSCHIT00000024661	ENSCHIT00000034143	ENSCHIT00000021932
ENSCHIT00000027428	ENSCHIT00000027747	ENSCHIT00000024665	ENSCHIT00000034153	ENSCHIT00000021934
ENSCHIT00000027438	ENSCHIT00000027757	ENSCHIT00000024693	ENSCHIT00000034155	ENSCHIT00000021959
ENSCHIT00000027621	ENSCHIT00000027759	ENSCHIT00000024746	ENSCHIT00000034164	ENSCHIT00000022006
ENSCHIT00000027714	ENSCHIT00000027868	ENSCHIT00000024768	ENSCHIT00000034200	ENSCHIT00000022009
ENSCHIT00000027720	ENSCHIT00000027873	ENSCHIT00000024787	ENSCHIT00000034272	ENSCHIT00000022066
ENSCHIT00000027732	ENSCHIT00000027888	ENSCHIT00000024790	ENSCHIT00000034376	ENSCHIT00000022071
ENSCHIT00000027747	ENSCHIT00000027924	ENSCHIT00000024822	ENSCHIT00000034461	ENSCHIT00000022076
ENSCHIT00000027750	ENSCHIT00000027985	ENSCHIT00000024834	ENSCHIT00000034478	ENSCHIT00000022080
ENSCHIT00000027755	ENSCHIT00000027997	ENSCHIT00000024847	ENSCHIT00000034492	ENSCHIT00000022085
ENSCHIT00000027758	ENSCHIT00000028009	ENSCHIT00000024879	ENSCHIT00000034588	ENSCHIT00000022087
ENSCHIT00000027766	ENSCHIT00000028012	ENSCHIT00000024911	ENSCHIT00000034621	ENSCHIT00000022095
ENSCHIT00000027924	ENSCHIT00000028069	ENSCHIT00000024931	ENSCHIT00000034626	ENSCHIT00000022108
ENSCHIT00000027985	ENSCHIT00000028071	ENSCHIT00000024939	ENSCHIT00000034793	ENSCHIT00000022115
ENSCHIT00000028000	ENSCHIT00000028105	ENSCHIT00000025091	ENSCHIT00000034806	ENSCHIT00000022122
ENSCHIT00000028007	ENSCHIT00000028112	ENSCHIT00000025100	ENSCHIT00000034818	ENSCHIT00000022142
ENSCHIT00000028009	ENSCHIT00000028144	ENSCHIT00000025132	ENSCHIT00000034821	ENSCHIT00000022234
ENSCHIT00000028012	ENSCHIT00000028172	ENSCHIT00000025183	ENSCHIT00000034872	ENSCHIT00000022254
ENSCHIT00000028032	ENSCHIT00000028190	ENSCHIT00000025189	ENSCHIT00000034915	ENSCHIT00000022310
ENSCHIT00000028069	ENSCHIT00000028213	ENSCHIT00000025204	ENSCHIT00000034936	ENSCHIT00000022315
ENSCHIT00000028071	ENSCHIT00000028237	ENSCHIT00000025326	ENSCHIT00000034937	ENSCHIT00000022327
ENSCHIT00000028105	ENSCHIT00000028257	ENSCHIT00000025336	ENSCHIT00000035003	ENSCHIT00000022333
ENSCHIT00000028112	ENSCHIT00000028261	ENSCHIT00000025370	ENSCHIT00000035005	ENSCHIT00000022340
ENSCHIT00000028117	ENSCHIT00000028271	ENSCHIT00000025411	ENSCHIT00000035008	ENSCHIT00000022345
ENSCHIT00000028120	ENSCHIT00000028286	ENSCHIT00000025419	ENSCHIT00000035068	ENSCHIT00000022350
ENSCHIT00000028144	ENSCHIT00000028378	ENSCHIT00000025427	ENSCHIT00000035083	ENSCHIT00000022389
ENSCHIT00000028172	ENSCHIT00000028407	ENSCHIT00000025450	ENSCHIT00000035121	ENSCHIT00000022488
ENSCHIT00000028185	ENSCHIT00000028456	ENSCHIT00000025484	ENSCHIT00000035122	ENSCHIT00000022494
ENSCHIT00000028195	ENSCHIT00000028461	ENSCHIT00000025490	ENSCHIT00000035141	ENSCHIT00000022501
ENSCHIT00000028208	ENSCHIT00000028467	ENSCHIT00000025499	ENSCHIT00000035170	ENSCHIT00000022515
ENSCHIT00000028213	ENSCHIT00000028476	ENSCHIT00000025535	ENSCHIT00000035182	ENSCHIT00000022520
ENSCHIT00000028223	ENSCHIT00000028477	ENSCHIT00000025627	ENSCHIT00000035192	ENSCHIT00000022531
ENSCHIT00000028237	ENSCHIT00000028502	ENSCHIT00000025630	ENSCHIT00000035195	ENSCHIT00000022590
ENSCHIT00000028246	ENSCHIT00000028503	ENSCHIT00000025656	ENSCHIT00000035207	ENSCHIT00000022635
ENSCHIT00000028248	ENSCHIT00000028593	ENSCHIT00000025664	ENSCHIT00000035211	ENSCHIT00000022643
ENSCHIT00000028251	ENSCHIT00000028625	ENSCHIT00000025693	ENSCHIT00000035231	ENSCHIT00000022648
ENSCHIT00000028257	ENSCHIT00000028633	ENSCHIT00000025742	ENSCHIT00000035241	ENSCHIT00000022674
ENSCHIT00000028260	ENSCHIT00000028636	ENSCHIT00000025751	ENSCHIT00000035290	ENSCHIT00000022688
ENSCHIT00000028261	ENSCHIT00000028639	ENSCHIT00000025777	ENSCHIT00000035399	ENSCHIT00000022696
ENSCHIT00000028271	ENSCHIT00000028642	ENSCHIT00000025787	ENSCHIT00000035465	ENSCHIT00000022727
ENSCHIT00000028330	ENSCHIT00000028752	ENSCHIT00000025936	ENSCHIT00000035528	ENSCHIT00000022734
ENSCHIT00000028410	ENSCHIT00000028788	ENSCHIT00000025946	ENSCHIT00000035533	ENSCHIT00000022740
ENSCHIT00000028467	ENSCHIT00000028823	ENSCHIT00000025952	ENSCHIT00000035541	ENSCHIT00000022757
ENSCHIT00000028476	ENSCHIT00000028828	ENSCHIT00000025964	ENSCHIT00000035550	ENSCHIT00000022770
ENSCHIT00000028477	ENSCHIT00000028841	ENSCHIT00000025965	ENSCHIT00000035553	ENSCHIT00000022780
ENSCHIT00000028488	ENSCHIT00000028859	ENSCHIT00000025975	ENSCHIT00000035555	ENSCHIT00000022784
ENSCHIT00000028502	ENSCHIT00000028926	ENSCHIT00000025991	ENSCHIT00000035658	ENSCHIT00000022796
ENSCHIT00000028503	ENSCHIT00000028935	ENSCHIT00000026002	ENSCHIT00000035664	ENSCHIT00000022799
ENSCHIT00000028575	ENSCHIT00000028983	ENSCHIT00000026007	ENSCHIT00000035670	ENSCHIT00000022809
ENSCHIT00000028593	ENSCHIT00000028992	ENSCHIT00000026008	ENSCHIT00000035686	ENSCHIT00000022850
ENSCHIT00000028644	ENSCHIT00000028995	ENSCHIT00000026040	ENSCHIT00000035704	ENSCHIT00000022867
ENSCHIT00000028708	ENSCHIT00000029031	ENSCHIT00000026068	ENSCHIT00000035740	ENSCHIT00000022882
ENSCHIT00000028788	ENSCHIT00000029064	ENSCHIT00000026074	ENSCHIT00000035761	ENSCHIT00000022895
ENSCHIT00000028823	ENSCHIT00000029136	ENSCHIT00000026105	ENSCHIT00000035764	ENSCHIT00000022921
ENSCHIT00000028859	ENSCHIT00000029152	ENSCHIT00000026111	ENSCHIT00000035774	ENSCHIT00000022958
ENSCHIT00000028917	ENSCHIT00000029184	ENSCHIT00000026112	ENSCHIT00000035787	ENSCHIT00000022986
ENSCHIT00000028961	ENSCHIT00000029226	ENSCHIT00000026123	ENSCHIT00000035802	ENSCHIT00000023001
ENSCHIT00000029031	ENSCHIT00000029255	ENSCHIT00000026176	ENSCHIT00000035842	ENSCHIT00000023002
ENSCHIT00000029051	ENSCHIT00000029268	ENSCHIT00000026181	ENSCHIT00000035878	ENSCHIT00000023020
ENSCHIT00000029057	ENSCHIT00000029271	ENSCHIT00000026188	ENSCHIT00000035887	ENSCHIT00000023050
ENSCHIT00000029064	ENSCHIT00000029284	ENSCHIT00000026218	ENSCHIT00000036013	ENSCHIT00000023056
ENSCHIT00000029136	ENSCHIT00000029307	ENSCHIT00000026220	ENSCHIT00000036035	ENSCHIT00000023059
ENSCHIT00000029184	ENSCHIT00000029318	ENSCHIT00000026252	ENSCHIT00000036059	ENSCHIT00000023103
ENSCHIT00000029192	ENSCHIT00000029357	ENSCHIT00000026325	ENSCHIT00000036106	ENSCHIT00000023106
ENSCHIT00000029226	ENSCHIT00000029377	ENSCHIT00000026330	ENSCHIT00000036122	ENSCHIT00000023111
ENSCHIT00000029284	ENSCHIT00000029410	ENSCHIT00000026340	ENSCHIT00000036130	ENSCHIT00000023118
ENSCHIT00000029299	ENSCHIT00000029420	ENSCHIT00000026353	ENSCHIT00000036136	ENSCHIT00000023129
ENSCHIT00000029335	ENSCHIT00000029424	ENSCHIT00000026393	ENSCHIT00000036155	ENSCHIT00000023130
ENSCHIT00000029381	ENSCHIT00000029450	ENSCHIT00000026405	ENSCHIT00000036167	ENSCHIT00000023145
ENSCHIT00000029410	ENSCHIT00000029486	ENSCHIT00000026430	ENSCHIT00000036312	ENSCHIT00000023157
ENSCHIT00000029420	ENSCHIT00000029529	ENSCHIT00000026449	ENSCHIT00000036325	ENSCHIT00000023166
ENSCHIT00000029424	ENSCHIT00000029657	ENSCHIT00000026457	ENSCHIT00000036397	ENSCHIT00000023207
ENSCHIT00000029453	ENSCHIT00000029670	ENSCHIT00000026466	ENSCHIT00000036408	ENSCHIT00000023217
ENSCHIT00000029456	ENSCHIT00000029696	ENSCHIT00000026489	ENSCHIT00000036415	ENSCHIT00000023221
ENSCHIT00000029460	ENSCHIT00000029697	ENSCHIT00000026496	ENSCHIT00000036464	ENSCHIT00000023231
ENSCHIT00000029474	ENSCHIT00000029701	ENSCHIT00000026513	ENSCHIT00000036475	ENSCHIT00000023233
ENSCHIT00000029486	ENSCHIT00000029727	ENSCHIT00000026533	ENSCHIT00000036596	ENSCHIT00000023280
ENSCHIT00000029509	ENSCHIT00000029758	ENSCHIT00000026556	ENSCHIT00000036628	ENSCHIT00000023284
ENSCHIT00000029527	ENSCHIT00000029769	ENSCHIT00000026567	ENSCHIT00000036635	ENSCHIT00000023298
ENSCHIT00000029555	ENSCHIT00000029804	ENSCHIT00000026573	ENSCHIT00000036659	ENSCHIT00000023300
ENSCHIT00000029634	ENSCHIT00000029811	ENSCHIT00000026603	ENSCHIT00000036717	ENSCHIT00000023301
ENSCHIT00000029662	ENSCHIT00000029840	ENSCHIT00000026604	ENSCHIT00000036718	ENSCHIT00000023308
ENSCHIT00000029670	ENSCHIT00000029869	ENSCHIT00000026611	ENSCHIT00000036736	ENSCHIT00000023309
ENSCHIT00000029682	ENSCHIT00000029925	ENSCHIT00000026652	ENSCHIT00000036747	ENSCHIT00000023338
ENSCHIT00000029777	ENSCHIT00000029959	ENSCHIT00000026674	ENSCHIT00000036795	ENSCHIT00000023341
ENSCHIT00000029811	ENSCHIT00000030003	ENSCHIT00000026698	ENSCHIT00000036804	ENSCHIT00000023344
ENSCHIT00000029840	ENSCHIT00000030014	ENSCHIT00000026718	ENSCHIT00000036816	ENSCHIT00000023351
ENSCHIT00000029869	ENSCHIT00000030054	ENSCHIT00000026734	ENSCHIT00000036827	ENSCHIT00000023352
ENSCHIT00000029959	ENSCHIT00000030061	ENSCHIT00000026740	ENSCHIT00000036879	ENSCHIT00000023363
ENSCHIT00000029965	ENSCHIT00000030111	ENSCHIT00000026749	ENSCHIT00000036889	ENSCHIT00000023396
ENSCHIT00000029971	ENSCHIT00000030170	ENSCHIT00000026762	ENSCHIT00000036894	ENSCHIT00000023414
ENSCHIT00000030054	ENSCHIT00000030213	ENSCHIT00000026764	ENSCHIT00000036907	ENSCHIT00000023428
ENSCHIT00000030083	ENSCHIT00000030248	ENSCHIT00000026808	ENSCHIT00000036921	ENSCHIT00000023457
ENSCHIT00000030088	ENSCHIT00000030257	ENSCHIT00000026873	ENSCHIT00000036928	ENSCHIT00000023496
ENSCHIT00000030093	ENSCHIT00000030295	ENSCHIT00000026890	ENSCHIT00000036934	ENSCHIT00000023532
ENSCHIT00000030125	ENSCHIT00000030299	ENSCHIT00000026926	ENSCHIT00000036969	ENSCHIT00000023548
ENSCHIT00000030165	ENSCHIT00000030308	ENSCHIT00000026933	ENSCHIT00000037028	ENSCHIT00000023553
ENSCHIT00000030178	ENSCHIT00000030326	ENSCHIT00000026957	ENSCHIT00000037043	ENSCHIT00000023576
ENSCHIT00000030213	ENSCHIT00000030346	ENSCHIT00000026960	ENSCHIT00000037064	ENSCHIT00000023582
ENSCHIT00000030257	ENSCHIT00000030348	ENSCHIT00000026992	ENSCHIT00000037097	ENSCHIT00000023625
ENSCHIT00000030295	ENSCHIT00000030370	ENSCHIT00000027003	ENSCHIT00000037120	ENSCHIT00000023646
ENSCHIT00000030326	ENSCHIT00000030411	ENSCHIT00000027004	ENSCHIT00000037156	ENSCHIT00000023655
ENSCHIT00000030331	ENSCHIT00000030454	ENSCHIT00000027007	ENSCHIT00000037195	ENSCHIT00000023680
ENSCHIT00000030344	ENSCHIT00000030464	ENSCHIT00000027015	ENSCHIT00000037261	ENSCHIT00000023697
ENSCHIT00000030464	ENSCHIT00000030492	ENSCHIT00000027027	ENSCHIT00000037282	ENSCHIT00000023699
ENSCHIT00000030492	ENSCHIT00000030501	ENSCHIT00000027039	ENSCHIT00000037449	ENSCHIT00000023701
ENSCHIT00000030508	ENSCHIT00000030508	ENSCHIT00000027040	ENSCHIT00000037493	ENSCHIT00000023710
ENSCHIT00000030539	ENSCHIT00000030586	ENSCHIT00000027057	ENSCHIT00000037508	ENSCHIT00000023716
ENSCHIT00000030562	ENSCHIT00000030589	ENSCHIT00000027068	ENSCHIT00000037512	ENSCHIT00000023718
ENSCHIT00000030586	ENSCHIT00000030597	ENSCHIT00000027079	ENSCHIT00000037515	ENSCHIT00000023730
ENSCHIT00000030589	ENSCHIT00000030605	ENSCHIT00000027092	ENSCHIT00000037561	ENSCHIT00000023732
ENSCHIT00000030597	ENSCHIT00000030638	ENSCHIT00000027104	ENSCHIT00000037588	ENSCHIT00000023754
ENSCHIT00000030605	ENSCHIT00000030643	ENSCHIT00000027120	ENSCHIT00000037600	ENSCHIT00000023774
ENSCHIT00000030638	ENSCHIT00000030693	ENSCHIT00000027123	ENSCHIT00000037603	ENSCHIT00000023787
ENSCHIT00000030675	ENSCHIT00000030750	ENSCHIT00000027136	ENSCHIT00000037606	ENSCHIT00000023799
ENSCHIT00000030693	ENSCHIT00000030751	ENSCHIT00000027168	ENSCHIT00000037614	ENSCHIT00000023820
ENSCHIT00000030750	ENSCHIT00000030761	ENSCHIT00000027169	ENSCHIT00000037625	ENSCHIT00000023823
ENSCHIT00000030751	ENSCHIT00000030971	ENSCHIT00000027173	ENSCHIT00000037653	ENSCHIT00000023826
ENSCHIT00000030761	ENSCHIT00000031007	ENSCHIT00000027174	ENSCHIT00000037755	ENSCHIT00000023848
ENSCHIT00000031007	ENSCHIT00000031029	ENSCHIT00000027179	ENSCHIT00000037809	ENSCHIT00000023864
ENSCHIT00000031029	ENSCHIT00000031044	ENSCHIT00000027199	ENSCHIT00000037813	ENSCHIT00000023869
ENSCHIT00000031044	ENSCHIT00000031074	ENSCHIT00000027224	ENSCHIT00000037845	ENSCHIT00000023879
ENSCHIT00000031095	ENSCHIT00000031095	ENSCHIT00000027260	ENSCHIT00000037910	ENSCHIT00000023880
ENSCHIT00000031107	ENSCHIT00000031097	ENSCHIT00000027276	ENSCHIT00000037923	ENSCHIT00000023893
ENSCHIT00000031169	ENSCHIT00000031107	ENSCHIT00000027281	ENSCHIT00000037930	ENSCHIT00000023896
ENSCHIT00000031175	ENSCHIT00000031154	ENSCHIT00000027304	ENSCHIT00000037935	ENSCHIT00000023947
ENSCHIT00000031182	ENSCHIT00000031177	ENSCHIT00000027309	ENSCHIT00000037942	ENSCHIT00000023964
ENSCHIT00000031183	ENSCHIT00000031236	ENSCHIT00000027323	ENSCHIT00000037955	ENSCHIT00000023973
ENSCHIT00000031225	ENSCHIT00000031241	ENSCHIT00000027327	ENSCHIT00000037968	ENSCHIT00000024069
ENSCHIT00000031381	ENSCHIT00000031242	ENSCHIT00000027328	ENSCHIT00000038085	ENSCHIT00000024071
ENSCHIT00000031400	ENSCHIT00000031244	ENSCHIT00000027336	ENSCHIT00000038191	ENSCHIT00000024083
ENSCHIT00000031419	ENSCHIT00000031265	ENSCHIT00000027378	ENSCHIT00000038198	ENSCHIT00000024093
ENSCHIT00000031432	ENSCHIT00000031286	ENSCHIT00000027421	ENSCHIT00000038255	ENSCHIT00000024100
ENSCHIT00000031436	ENSCHIT00000031345	ENSCHIT00000027428	ENSCHIT00000038284	ENSCHIT00000024119
ENSCHIT00000031444	ENSCHIT00000031373	ENSCHIT00000027434	ENSCHIT00000038286	ENSCHIT00000024138
ENSCHIT00000031522	ENSCHIT00000031381	ENSCHIT00000027438	ENSCHIT00000038325	ENSCHIT00000024157
ENSCHIT00000031538	ENSCHIT00000031387	ENSCHIT00000027527	ENSCHIT00000038384	ENSCHIT00000024165
ENSCHIT00000031548	ENSCHIT00000031400	ENSCHIT00000027577	ENSCHIT00000038388	ENSCHIT00000024189
ENSCHIT00000031570	ENSCHIT00000031406	ENSCHIT00000027595	ENSCHIT00000038427	ENSCHIT00000024197
ENSCHIT00000031703	ENSCHIT00000031419	ENSCHIT00000027614	ENSCHIT00000038463	ENSCHIT00000024224
ENSCHIT00000031732	ENSCHIT00000031436	ENSCHIT00000027673	ENSCHIT00000038558	ENSCHIT00000024231
ENSCHIT00000031775	ENSCHIT00000031522	ENSCHIT00000027693	ENSCHIT00000038595	ENSCHIT00000024244
ENSCHIT00000031797	ENSCHIT00000031538	ENSCHIT00000027697	ENSCHIT00000038624	ENSCHIT00000024251
ENSCHIT00000031815	ENSCHIT00000031544	ENSCHIT00000027700	ENSCHIT00000038660	ENSCHIT00000024329
ENSCHIT00000031866	ENSCHIT00000031548	ENSCHIT00000027706	ENSCHIT00000038732	ENSCHIT00000024333
ENSCHIT00000031901	ENSCHIT00000031568	ENSCHIT00000027709	ENSCHIT00000038813	ENSCHIT00000024350
ENSCHIT00000031957	ENSCHIT00000031570	ENSCHIT00000027720	ENSCHIT00000038824	ENSCHIT00000024366
ENSCHIT00000031982	ENSCHIT00000031578	ENSCHIT00000027732	ENSCHIT00000038941	ENSCHIT00000024377
ENSCHIT00000032023	ENSCHIT00000031581	ENSCHIT00000027733	ENSCHIT00000038949	ENSCHIT00000024389
ENSCHIT00000032024	ENSCHIT00000031591	ENSCHIT00000027747	ENSCHIT00000039052	ENSCHIT00000024390
ENSCHIT00000032036	ENSCHIT00000031703	ENSCHIT00000027757	ENSCHIT00000039169	ENSCHIT00000024391
ENSCHIT00000032050	ENSCHIT00000031732	ENSCHIT00000027868	ENSCHIT00000039179	ENSCHIT00000024411
ENSCHIT00000032072	ENSCHIT00000031763	ENSCHIT00000027898	ENSCHIT00000039183	ENSCHIT00000024427
ENSCHIT00000032188	ENSCHIT00000031774	ENSCHIT00000027947	ENSCHIT00000039274	ENSCHIT00000024430
ENSCHIT00000032236	ENSCHIT00000031815	ENSCHIT00000027985	ENSCHIT00000039285	ENSCHIT00000024433
ENSCHIT00000032237	ENSCHIT00000031866	ENSCHIT00000027987	ENSCHIT00000039317	ENSCHIT00000024435
ENSCHIT00000032253	ENSCHIT00000031917	ENSCHIT00000028007	ENSCHIT00000039319	ENSCHIT00000024436
ENSCHIT00000032278	ENSCHIT00000031957	ENSCHIT00000028017	ENSCHIT00000039353	ENSCHIT00000024455
ENSCHIT00000032301	ENSCHIT00000031962	ENSCHIT00000028032	ENSCHIT00000039362	ENSCHIT00000024478
ENSCHIT00000032343	ENSCHIT00000031969	ENSCHIT00000028055	ENSCHIT00000039363	ENSCHIT00000024486
ENSCHIT00000032353	ENSCHIT00000031982	ENSCHIT00000028065	ENSCHIT00000039378	ENSCHIT00000024497
ENSCHIT00000032376	ENSCHIT00000032023	ENSCHIT00000028071	ENSCHIT00000039391	ENSCHIT00000024506
ENSCHIT00000032384	ENSCHIT00000032050	ENSCHIT00000028108	ENSCHIT00000039437	ENSCHIT00000024514
ENSCHIT00000032388	ENSCHIT00000032053	ENSCHIT00000028134	ENSCHIT00000039484	ENSCHIT00000024522
ENSCHIT00000032409	ENSCHIT00000032072	ENSCHIT00000028156	ENSCHIT00000039622	ENSCHIT00000024525
ENSCHIT00000032413	ENSCHIT00000032188	ENSCHIT00000028168	ENSCHIT00000039645	ENSCHIT00000024535
ENSCHIT00000032453	ENSCHIT00000032236	ENSCHIT00000028172	ENSCHIT00000039679	ENSCHIT00000024545
ENSCHIT00000032455	ENSCHIT00000032340	ENSCHIT00000028195	ENSCHIT00000039695	ENSCHIT00000024555
ENSCHIT00000032457	ENSCHIT00000032343	ENSCHIT00000028248	ENSCHIT00000039729	ENSCHIT00000024571
ENSCHIT00000032466	ENSCHIT00000032353	ENSCHIT00000028323	ENSCHIT00000039757	ENSCHIT00000024624
ENSCHIT00000032468	ENSCHIT00000032376	ENSCHIT00000028358	ENSCHIT00000039758	ENSCHIT00000024629
ENSCHIT00000032477	ENSCHIT00000032384	ENSCHIT00000028361	ENSCHIT00000039834	ENSCHIT00000024661
ENSCHIT00000032485	ENSCHIT00000032409	ENSCHIT00000028390	ENSCHIT00000039953	ENSCHIT00000024700
ENSCHIT00000032543	ENSCHIT00000032413	ENSCHIT00000028407	ENSCHIT00000039956	ENSCHIT00000024771
ENSCHIT00000032555	ENSCHIT00000032455	ENSCHIT00000028426	ENSCHIT00000039977	ENSCHIT00000024785
ENSCHIT00000032571	ENSCHIT00000032457	ENSCHIT00000028432	ENSCHIT00000040265	ENSCHIT00000024804
ENSCHIT00000032577	ENSCHIT00000032461	ENSCHIT00000028450	ENSCHIT00000040292	ENSCHIT00000024822
ENSCHIT00000032624	ENSCHIT00000032468	ENSCHIT00000028456	ENSCHIT00000040344	ENSCHIT00000024829
ENSCHIT00000032705	ENSCHIT00000032485	ENSCHIT00000028461	ENSCHIT00000040352	ENSCHIT00000024834
ENSCHIT00000032728	ENSCHIT00000032502	ENSCHIT00000028464	ENSCHIT00000040452	ENSCHIT00000024837
ENSCHIT00000032750	ENSCHIT00000032510	ENSCHIT00000028467	ENSCHIT00000040494	ENSCHIT00000024847
ENSCHIT00000032829	ENSCHIT00000032516	ENSCHIT00000028469	ENSCHIT00000040521	ENSCHIT00000024855
ENSCHIT00000032835	ENSCHIT00000032519	ENSCHIT00000028476	ENSCHIT00000040534	ENSCHIT00000024872
ENSCHIT00000032850	ENSCHIT00000032543	ENSCHIT00000028477	ENSCHIT00000040540	ENSCHIT00000024877
ENSCHIT00000032891	ENSCHIT00000032555	ENSCHIT00000028489	ENSCHIT00000040595	ENSCHIT00000024908
ENSCHIT00000032897	ENSCHIT00000032571	ENSCHIT00000028492	ENSCHIT00000040603	ENSCHIT00000024911
ENSCHIT00000032912	ENSCHIT00000032609	ENSCHIT00000028498	ENSCHIT00000040617	ENSCHIT00000024913
ENSCHIT00000032953	ENSCHIT00000032696	ENSCHIT00000028502	ENSCHIT00000040625	ENSCHIT00000024918
ENSCHIT00000032961	ENSCHIT00000032701	ENSCHIT00000028503	ENSCHIT00000040633	ENSCHIT00000024934
ENSCHIT00000032962	ENSCHIT00000032728	ENSCHIT00000028573	ENSCHIT00000040641	ENSCHIT00000024941
ENSCHIT00000032977	ENSCHIT00000032745	ENSCHIT00000028582	ENSCHIT00000040649	ENSCHIT00000024957
ENSCHIT00000032986	ENSCHIT00000032763	ENSCHIT00000028586	ENSCHIT00000040664	ENSCHIT00000024988
ENSCHIT00000033014	ENSCHIT00000032793	ENSCHIT00000028589	ENSCHIT00000040671	ENSCHIT00000025100
ENSCHIT00000033075	ENSCHIT00000032796	ENSCHIT00000028593	ENSCHIT00000040690	ENSCHIT00000025137
ENSCHIT00000033161	ENSCHIT00000032829	ENSCHIT00000028594	ENSCHIT00000040711	ENSCHIT00000025160
ENSCHIT00000033334	ENSCHIT00000032835	ENSCHIT00000028617	ENSCHIT00000040777	ENSCHIT00000025174
ENSCHIT00000033348	ENSCHIT00000032952	ENSCHIT00000028662	ENSCHIT00000040782	ENSCHIT00000025190
ENSCHIT00000033393	ENSCHIT00000032961	ENSCHIT00000028708	ENSCHIT00000040796	ENSCHIT00000025200
ENSCHIT00000033470	ENSCHIT00000032970	ENSCHIT00000028841	ENSCHIT00000040798	ENSCHIT00000025204
ENSCHIT00000033494	ENSCHIT00000032973	ENSCHIT00000028914	ENSCHIT00000040806	ENSCHIT00000025207
ENSCHIT00000033646	ENSCHIT00000032977	ENSCHIT00000028917	ENSCHIT00000040810	ENSCHIT00000025225
ENSCHIT00000033649	ENSCHIT00000032979	ENSCHIT00000028949	ENSCHIT00000040879	ENSCHIT00000025231
ENSCHIT00000033651	ENSCHIT00000033081	ENSCHIT00000028961	ENSCHIT00000040894	ENSCHIT00000025326
ENSCHIT00000033680	ENSCHIT00000033089	ENSCHIT00000029028	ENSCHIT00000040907	ENSCHIT00000025336
ENSCHIT00000033746	ENSCHIT00000033094	ENSCHIT00000029030	ENSCHIT00000040917	ENSCHIT00000025370
ENSCHIT00000033754	ENSCHIT00000033095	ENSCHIT00000029051	ENSCHIT00000040985	ENSCHIT00000025377
ENSCHIT00000033763	ENSCHIT00000033161	ENSCHIT00000029057	ENSCHIT00000040988	ENSCHIT00000025388
ENSCHIT00000033765	ENSCHIT00000033192	ENSCHIT00000029058	ENSCHIT00000040991	ENSCHIT00000025403
ENSCHIT00000033812	ENSCHIT00000033204	ENSCHIT00000029059	ENSCHIT00000041001	ENSCHIT00000025411
ENSCHIT00000033840	ENSCHIT00000033216	ENSCHIT00000029064	ENSCHIT00000041057	ENSCHIT00000025450
ENSCHIT00000033859	ENSCHIT00000033233	ENSCHIT00000029066	ENSCHIT00000041061	ENSCHIT00000025459
ENSCHIT00000033912	ENSCHIT00000033249	ENSCHIT00000029069	ENSCHIT00000041070	ENSCHIT00000025480
ENSCHIT00000033920	ENSCHIT00000033259	ENSCHIT00000029131	ENSCHIT00000041080	ENSCHIT00000025488
ENSCHIT00000033972	ENSCHIT00000033273	ENSCHIT00000029184	ENSCHIT00000041089	ENSCHIT00000025490
ENSCHIT00000033976	ENSCHIT00000033276	ENSCHIT00000029311	ENSCHIT00000041109	ENSCHIT00000025504
ENSCHIT00000033992	ENSCHIT00000033328	ENSCHIT00000029315	ENSCHIT00000041111	ENSCHIT00000025514
ENSCHIT00000034001	ENSCHIT00000033334	ENSCHIT00000029357	ENSCHIT00000041155	ENSCHIT00000025517
ENSCHIT00000034022	ENSCHIT00000033348	ENSCHIT00000029364	ENSCHIT00000041252	ENSCHIT00000025528
ENSCHIT00000034027	ENSCHIT00000033382	ENSCHIT00000029410	ENSCHIT00000041286	ENSCHIT00000025570
ENSCHIT00000034064	ENSCHIT00000033393	ENSCHIT00000029420	ENSCHIT00000041309	ENSCHIT00000025626
ENSCHIT00000034074	ENSCHIT00000033475	ENSCHIT00000029424	ENSCHIT00000041336	ENSCHIT00000025628
ENSCHIT00000034078	ENSCHIT00000033494	ENSCHIT00000029456	ENSCHIT00000041354	ENSCHIT00000025631
ENSCHIT00000034087	ENSCHIT00000033524	ENSCHIT00000029458	ENSCHIT00000041422	ENSCHIT00000025664
ENSCHIT00000034095	ENSCHIT00000033527	ENSCHIT00000029460	ENSCHIT00000041458	ENSCHIT00000025693
ENSCHIT00000034097	ENSCHIT00000033646	ENSCHIT00000029474	ENSCHIT00000041460	ENSCHIT00000025694
ENSCHIT00000034099	ENSCHIT00000033649	ENSCHIT00000029563	ENSCHIT00000041463	ENSCHIT00000025699
ENSCHIT00000034121	ENSCHIT00000033651	ENSCHIT00000029579	ENSCHIT00000041468	ENSCHIT00000025777
ENSCHIT00000034125	ENSCHIT00000033659	ENSCHIT00000029603	ENSCHIT00000041476	ENSCHIT00000025793
ENSCHIT00000034138	ENSCHIT00000033680	ENSCHIT00000029618	ENSCHIT00000041537	ENSCHIT00000025840
ENSCHIT00000034200	ENSCHIT00000033700	ENSCHIT00000029623	ENSCHIT00000041540	ENSCHIT00000025848
ENSCHIT00000034262	ENSCHIT00000033812	ENSCHIT00000029662	ENSCHIT00000041568	ENSCHIT00000025881
ENSCHIT00000034270	ENSCHIT00000033823	ENSCHIT00000029670	ENSCHIT00000041627	ENSCHIT00000025892
ENSCHIT00000034334	ENSCHIT00000033829	ENSCHIT00000029682	ENSCHIT00000041628	ENSCHIT00000025894
ENSCHIT00000034341	ENSCHIT00000033839	ENSCHIT00000029703	ENSCHIT00000041650	ENSCHIT00000025900
ENSCHIT00000034364	ENSCHIT00000033844	ENSCHIT00000029725	ENSCHIT00000041658	ENSCHIT00000025901
ENSCHIT00000034420	ENSCHIT00000033912	ENSCHIT00000029734	ENSCHIT00000041687	ENSCHIT00000025904
ENSCHIT00000034441	ENSCHIT00000033920	ENSCHIT00000029777	ENSCHIT00000041726	ENSCHIT00000025934
ENSCHIT00000034466	ENSCHIT00000033939	ENSCHIT00000029811	ENSCHIT00000041751	ENSCHIT00000025936
ENSCHIT00000034475	ENSCHIT00000033955	ENSCHIT00000029831		ENSCHIT00000025945
ENSCHIT00000034479	ENSCHIT00000033963	ENSCHIT00000029840		ENSCHIT00000025964
ENSCHIT00000034484	ENSCHIT00000033976	ENSCHIT00000029869		ENSCHIT00000025965
ENSCHIT00000034491	ENSCHIT00000034014	ENSCHIT00000029908		ENSCHIT00000026002
ENSCHIT00000034519	ENSCHIT00000034022	ENSCHIT00000029925		ENSCHIT00000026007
ENSCHIT00000034534	ENSCHIT00000034031	ENSCHIT00000029959		ENSCHIT00000026008
ENSCHIT00000034592	ENSCHIT00000034036	ENSCHIT00000029965		ENSCHIT00000026074
ENSCHIT00000034599	ENSCHIT00000034071	ENSCHIT00000029971		ENSCHIT00000026075
ENSCHIT00000034607	ENSCHIT00000034079	ENSCHIT00000030003		ENSCHIT00000026105
ENSCHIT00000034615	ENSCHIT00000034095	ENSCHIT00000030027		ENSCHIT00000026110
ENSCHIT00000034621	ENSCHIT00000034097	ENSCHIT00000030054		ENSCHIT00000026111
ENSCHIT00000034622	ENSCHIT00000034121	ENSCHIT00000030098		ENSCHIT00000026112
ENSCHIT00000034654	ENSCHIT00000034130	ENSCHIT00000030140		ENSCHIT00000026114
ENSCHIT00000034675	ENSCHIT00000034244	ENSCHIT00000030165		ENSCHIT00000026123
ENSCHIT00000034731	ENSCHIT00000034334	ENSCHIT00000030170		ENSCHIT00000026160
ENSCHIT00000034744	ENSCHIT00000034341	ENSCHIT00000030186		ENSCHIT00000026176
ENSCHIT00000034752	ENSCHIT00000034364	ENSCHIT00000030194		ENSCHIT00000026218
ENSCHIT00000034784	ENSCHIT00000034376	ENSCHIT00000030213		ENSCHIT00000026220
ENSCHIT00000034820	ENSCHIT00000034479	ENSCHIT00000030292		ENSCHIT00000026221
ENSCHIT00000034872	ENSCHIT00000034519	ENSCHIT00000030318		ENSCHIT00000026229
ENSCHIT00000034928	ENSCHIT00000034534	ENSCHIT00000030330		ENSCHIT00000026252
ENSCHIT00000034936	ENSCHIT00000034580	ENSCHIT00000030331		ENSCHIT00000026301
ENSCHIT00000035001	ENSCHIT00000034592	ENSCHIT00000030335		ENSCHIT00000026320
ENSCHIT00000035003	ENSCHIT00000034599	ENSCHIT00000030344		ENSCHIT00000026330
ENSCHIT00000035049	ENSCHIT00000034604	ENSCHIT00000030346		ENSCHIT00000026376
ENSCHIT00000035095	ENSCHIT00000034607	ENSCHIT00000030348		ENSCHIT00000026393
ENSCHIT00000035118	ENSCHIT00000034609	ENSCHIT00000030428		ENSCHIT00000026402
ENSCHIT00000035122	ENSCHIT00000034615	ENSCHIT00000030439		ENSCHIT00000026430
ENSCHIT00000035136	ENSCHIT00000034699	ENSCHIT00000030444		ENSCHIT00000026449
ENSCHIT00000035141	ENSCHIT00000034752	ENSCHIT00000030454		ENSCHIT00000026457
ENSCHIT00000035146	ENSCHIT00000034784	ENSCHIT00000030464		ENSCHIT00000026472
ENSCHIT00000035166	ENSCHIT00000034820	ENSCHIT00000030466		ENSCHIT00000026487
ENSCHIT00000035170	ENSCHIT00000034828	ENSCHIT00000030528		ENSCHIT00000026491
ENSCHIT00000035172	ENSCHIT00000034872	ENSCHIT00000030578		ENSCHIT00000026496
ENSCHIT00000035182	ENSCHIT00000034893	ENSCHIT00000030579		ENSCHIT00000026506
ENSCHIT00000035186	ENSCHIT00000034919	ENSCHIT00000030586		ENSCHIT00000026507
ENSCHIT00000035211	ENSCHIT00000034928	ENSCHIT00000030625		ENSCHIT00000026513
ENSCHIT00000035231	ENSCHIT00000034936	ENSCHIT00000030670		ENSCHIT00000026514
ENSCHIT00000035242	ENSCHIT00000035001	ENSCHIT00000030750		ENSCHIT00000026556
ENSCHIT00000035290	ENSCHIT00000035005	ENSCHIT00000030786		ENSCHIT00000026564
ENSCHIT00000035391	ENSCHIT00000035049	ENSCHIT00000030796		ENSCHIT00000026567
ENSCHIT00000035425	ENSCHIT00000035080	ENSCHIT00000030808		ENSCHIT00000026573
ENSCHIT00000035460	ENSCHIT00000035093	ENSCHIT00000030814		ENSCHIT00000026598
ENSCHIT00000035491	ENSCHIT00000035097	ENSCHIT00000030822		ENSCHIT00000026647
ENSCHIT00000035506	ENSCHIT00000035110	ENSCHIT00000030872		ENSCHIT00000026705
ENSCHIT00000035517	ENSCHIT00000035118	ENSCHIT00000030894		ENSCHIT00000026734
ENSCHIT00000035528	ENSCHIT00000035130	ENSCHIT00000030952		ENSCHIT00000026736
ENSCHIT00000035533	ENSCHIT00000035136	ENSCHIT00000030962		ENSCHIT00000026740
ENSCHIT00000035618	ENSCHIT00000035138	ENSCHIT00000030971		ENSCHIT00000026749
ENSCHIT00000035627	ENSCHIT00000035146	ENSCHIT00000030990		ENSCHIT00000026762
ENSCHIT00000035643	ENSCHIT00000035170	ENSCHIT00000031001		ENSCHIT00000026764
ENSCHIT00000035728	ENSCHIT00000035172	ENSCHIT00000031097		ENSCHIT00000026852
ENSCHIT00000035733	ENSCHIT00000035182	ENSCHIT00000031117		ENSCHIT00000026888
ENSCHIT00000035753	ENSCHIT00000035192	ENSCHIT00000031169		ENSCHIT00000026890
ENSCHIT00000035787	ENSCHIT00000035241	ENSCHIT00000031175		ENSCHIT00000026904
ENSCHIT00000035795	ENSCHIT00000035242	ENSCHIT00000031182		ENSCHIT00000026926
ENSCHIT00000035802	ENSCHIT00000035290	ENSCHIT00000031183		ENSCHIT00000026929
ENSCHIT00000035950	ENSCHIT00000035314	ENSCHIT00000031185		ENSCHIT00000026933
ENSCHIT00000036053	ENSCHIT00000035409	ENSCHIT00000031307		ENSCHIT00000026935
ENSCHIT00000036059	ENSCHIT00000035417	ENSCHIT00000031345		ENSCHIT00000026947
ENSCHIT00000036067	ENSCHIT00000035425	ENSCHIT00000031381		ENSCHIT00000026948
ENSCHIT00000036103	ENSCHIT00000035448	ENSCHIT00000031394		ENSCHIT00000026950
ENSCHIT00000036110	ENSCHIT00000035460	ENSCHIT00000031400		ENSCHIT00000026951
ENSCHIT00000036114	ENSCHIT00000035465	ENSCHIT00000031406		ENSCHIT00000026955
ENSCHIT00000036117	ENSCHIT00000035489	ENSCHIT00000031408		ENSCHIT00000026957
ENSCHIT00000036122	ENSCHIT00000035507	ENSCHIT00000031409		ENSCHIT00000026992
ENSCHIT00000036184	ENSCHIT00000035517	ENSCHIT00000031419		ENSCHIT00000027013
ENSCHIT00000036187	ENSCHIT00000035520	ENSCHIT00000031436		ENSCHIT00000027033
ENSCHIT00000036195	ENSCHIT00000035618	ENSCHIT00000031444		ENSCHIT00000027039
ENSCHIT00000036257	ENSCHIT00000035627	ENSCHIT00000031538		ENSCHIT00000027049
ENSCHIT00000036312	ENSCHIT00000035643	ENSCHIT00000031570		ENSCHIT00000027057
ENSCHIT00000036337	ENSCHIT00000035652	ENSCHIT00000031581		ENSCHIT00000027068
ENSCHIT00000036394	ENSCHIT00000035676	ENSCHIT00000031591		ENSCHIT00000027079
ENSCHIT00000036399	ENSCHIT00000035701	ENSCHIT00000031624		ENSCHIT00000027087
ENSCHIT00000036408	ENSCHIT00000035726	ENSCHIT00000031659		ENSCHIT00000027092
ENSCHIT00000036464	ENSCHIT00000035728	ENSCHIT00000031663		ENSCHIT00000027110
ENSCHIT00000036475	ENSCHIT00000035738	ENSCHIT00000031673		ENSCHIT00000027117
ENSCHIT00000036480	ENSCHIT00000035761	ENSCHIT00000031679		ENSCHIT00000027120
ENSCHIT00000036484	ENSCHIT00000035774	ENSCHIT00000031697		ENSCHIT00000027123
ENSCHIT00000036500	ENSCHIT00000035787	ENSCHIT00000031756		ENSCHIT00000027127
ENSCHIT00000036506	ENSCHIT00000035802	ENSCHIT00000031762		ENSCHIT00000027128
ENSCHIT00000036548	ENSCHIT00000036059	ENSCHIT00000031774		ENSCHIT00000027136
ENSCHIT00000036596	ENSCHIT00000036068	ENSCHIT00000031778		ENSCHIT00000027143
ENSCHIT00000036628	ENSCHIT00000036082	ENSCHIT00000031866		ENSCHIT00000027155
ENSCHIT00000036635	ENSCHIT00000036084	ENSCHIT00000031885		ENSCHIT00000027173
ENSCHIT00000036642	ENSCHIT00000036102	ENSCHIT00000031920		ENSCHIT00000027276
ENSCHIT00000036659	ENSCHIT00000036107	ENSCHIT00000031989		ENSCHIT00000027281
ENSCHIT00000036684	ENSCHIT00000036122	ENSCHIT00000032023		ENSCHIT00000027282
ENSCHIT00000036689	ENSCHIT00000036184	ENSCHIT00000032025		ENSCHIT00000027299
ENSCHIT00000036692	ENSCHIT00000036187	ENSCHIT00000032028		ENSCHIT00000027302
ENSCHIT00000036697	ENSCHIT00000036195	ENSCHIT00000032034		ENSCHIT00000027304
ENSCHIT00000036710	ENSCHIT00000036312	ENSCHIT00000032036		ENSCHIT00000027323
ENSCHIT00000036719	ENSCHIT00000036358	ENSCHIT00000032050		ENSCHIT00000027327
ENSCHIT00000036771	ENSCHIT00000036394	ENSCHIT00000032072		ENSCHIT00000027328
ENSCHIT00000036781	ENSCHIT00000036408	ENSCHIT00000032087		ENSCHIT00000027346
ENSCHIT00000036892	ENSCHIT00000036411	ENSCHIT00000032100		ENSCHIT00000027378
ENSCHIT00000036907	ENSCHIT00000036434	ENSCHIT00000032124		ENSCHIT00000027394
ENSCHIT00000036909	ENSCHIT00000036464	ENSCHIT00000032170		ENSCHIT00000027424
ENSCHIT00000036921	ENSCHIT00000036475	ENSCHIT00000032178		ENSCHIT00000027439
ENSCHIT00000036928	ENSCHIT00000036500	ENSCHIT00000032188		ENSCHIT00000027441
ENSCHIT00000036953	ENSCHIT00000036547	ENSCHIT00000032236		ENSCHIT00000027448
ENSCHIT00000036976	ENSCHIT00000036628	ENSCHIT00000032253		ENSCHIT00000027476
ENSCHIT00000037017	ENSCHIT00000036635	ENSCHIT00000032273		ENSCHIT00000027522
ENSCHIT00000037025	ENSCHIT00000036642	ENSCHIT00000032301		ENSCHIT00000027547
ENSCHIT00000037028	ENSCHIT00000036659	ENSCHIT00000032349		ENSCHIT00000027550
ENSCHIT00000037031	ENSCHIT00000036692	ENSCHIT00000032358		ENSCHIT00000027588
ENSCHIT00000037054	ENSCHIT00000036710	ENSCHIT00000032364		ENSCHIT00000027595
ENSCHIT00000037064	ENSCHIT00000036719	ENSCHIT00000032374		ENSCHIT00000027601
ENSCHIT00000037070	ENSCHIT00000036767	ENSCHIT00000032376		ENSCHIT00000027606
ENSCHIT00000037096	ENSCHIT00000036771	ENSCHIT00000032384		ENSCHIT00000027642
ENSCHIT00000037097	ENSCHIT00000036795	ENSCHIT00000032396		ENSCHIT00000027668
ENSCHIT00000037117	ENSCHIT00000036827	ENSCHIT00000032413		ENSCHIT00000027714
ENSCHIT00000037160	ENSCHIT00000036830	ENSCHIT00000032414		ENSCHIT00000027720
ENSCHIT00000037282	ENSCHIT00000036854	ENSCHIT00000032455		ENSCHIT00000027732
ENSCHIT00000037312	ENSCHIT00000036861	ENSCHIT00000032466		ENSCHIT00000027739
ENSCHIT00000037349	ENSCHIT00000036892	ENSCHIT00000032469		ENSCHIT00000027747
ENSCHIT00000037423	ENSCHIT00000036894	ENSCHIT00000032502		ENSCHIT00000027750
ENSCHIT00000037430	ENSCHIT00000036907	ENSCHIT00000032519		ENSCHIT00000027753
ENSCHIT00000037449	ENSCHIT00000036909	ENSCHIT00000032571		ENSCHIT00000027755
ENSCHIT00000037474	ENSCHIT00000036921	ENSCHIT00000032624		ENSCHIT00000027758
ENSCHIT00000037503	ENSCHIT00000036928	ENSCHIT00000032634		ENSCHIT00000027766
ENSCHIT00000037507	ENSCHIT00000036976	ENSCHIT00000032678		ENSCHIT00000027788
ENSCHIT00000037553	ENSCHIT00000037017	ENSCHIT00000032696		ENSCHIT00000027868
ENSCHIT00000037578	ENSCHIT00000037028	ENSCHIT00000032700		ENSCHIT00000027898
ENSCHIT00000037603	ENSCHIT00000037031	ENSCHIT00000032701		ENSCHIT00000027903
ENSCHIT00000037653	ENSCHIT00000037064	ENSCHIT00000032704		ENSCHIT00000027985
ENSCHIT00000037669	ENSCHIT00000037065	ENSCHIT00000032753		ENSCHIT00000028017
ENSCHIT00000037716	ENSCHIT00000037084	ENSCHIT00000032762		ENSCHIT00000028027
ENSCHIT00000037771	ENSCHIT00000037117	ENSCHIT00000032796		ENSCHIT00000028032
ENSCHIT00000037789	ENSCHIT00000037153	ENSCHIT00000032820		ENSCHIT00000028033
ENSCHIT00000037807	ENSCHIT00000037232	ENSCHIT00000032826		ENSCHIT00000028041
ENSCHIT00000037809	ENSCHIT00000037282	ENSCHIT00000032838		ENSCHIT00000028055
ENSCHIT00000037813	ENSCHIT00000037306	ENSCHIT00000032850		ENSCHIT00000028062
ENSCHIT00000037818	ENSCHIT00000037423	ENSCHIT00000032863		ENSCHIT00000028071
ENSCHIT00000037824	ENSCHIT00000037430	ENSCHIT00000032891		ENSCHIT00000028081
ENSCHIT00000037907	ENSCHIT00000037449	ENSCHIT00000032921		ENSCHIT00000028105
ENSCHIT00000037910	ENSCHIT00000037503	ENSCHIT00000032931		ENSCHIT00000028108
ENSCHIT00000037922	ENSCHIT00000037561	ENSCHIT00000032945		ENSCHIT00000028112
ENSCHIT00000037923	ENSCHIT00000037603	ENSCHIT00000032952		ENSCHIT00000028126
ENSCHIT00000037939	ENSCHIT00000037626	ENSCHIT00000032960		ENSCHIT00000028132
ENSCHIT00000037942	ENSCHIT00000037691	ENSCHIT00000032961		ENSCHIT00000028133
ENSCHIT00000037945	ENSCHIT00000037716	ENSCHIT00000032967		ENSCHIT00000028144
ENSCHIT00000037972	ENSCHIT00000037789	ENSCHIT00000032977		ENSCHIT00000028145
ENSCHIT00000037976	ENSCHIT00000037793	ENSCHIT00000033009		ENSCHIT00000028148
ENSCHIT00000037979	ENSCHIT00000037809	ENSCHIT00000033025		ENSCHIT00000028155
ENSCHIT00000037991	ENSCHIT00000037813	ENSCHIT00000033044		ENSCHIT00000028195
ENSCHIT00000038071	ENSCHIT00000037818	ENSCHIT00000033068		ENSCHIT00000028197
ENSCHIT00000038198	ENSCHIT00000037824	ENSCHIT00000033074		ENSCHIT00000028213
ENSCHIT00000038207	ENSCHIT00000037845	ENSCHIT00000033086		ENSCHIT00000028232
ENSCHIT00000038217	ENSCHIT00000037893	ENSCHIT00000033154		ENSCHIT00000028248
ENSCHIT00000038224	ENSCHIT00000037910	ENSCHIT00000033192		ENSCHIT00000028318
ENSCHIT00000038244	ENSCHIT00000037923	ENSCHIT00000033259		ENSCHIT00000028324
ENSCHIT00000038262	ENSCHIT00000037939	ENSCHIT00000033273		ENSCHIT00000028358
ENSCHIT00000038360	ENSCHIT00000037942	ENSCHIT00000033324		ENSCHIT00000028378
ENSCHIT00000038386	ENSCHIT00000037945	ENSCHIT00000033421		ENSCHIT00000028390
ENSCHIT00000038397	ENSCHIT00000037972	ENSCHIT00000033551		ENSCHIT00000028392
ENSCHIT00000038427	ENSCHIT00000037976	ENSCHIT00000033575		ENSCHIT00000028450
ENSCHIT00000038452	ENSCHIT00000038026	ENSCHIT00000033602		ENSCHIT00000028469
ENSCHIT00000038595	ENSCHIT00000038052	ENSCHIT00000033637		ENSCHIT00000028477
ENSCHIT00000038664	ENSCHIT00000038198	ENSCHIT00000033649		ENSCHIT00000028488
ENSCHIT00000038676	ENSCHIT00000038235	ENSCHIT00000033651		ENSCHIT00000028504
ENSCHIT00000038717	ENSCHIT00000038241	ENSCHIT00000033719		ENSCHIT00000028510
ENSCHIT00000038721	ENSCHIT00000038271	ENSCHIT00000033781		ENSCHIT00000028582
ENSCHIT00000038767	ENSCHIT00000038325	ENSCHIT00000033783		ENSCHIT00000028588
ENSCHIT00000038772	ENSCHIT00000038354	ENSCHIT00000033800		ENSCHIT00000028589
ENSCHIT00000038776	ENSCHIT00000038360	ENSCHIT00000033812		ENSCHIT00000028593
ENSCHIT00000038781	ENSCHIT00000038386	ENSCHIT00000033829		ENSCHIT00000028617
ENSCHIT00000038811	ENSCHIT00000038427	ENSCHIT00000033844		ENSCHIT00000028625
ENSCHIT00000038941	ENSCHIT00000038544	ENSCHIT00000033859		ENSCHIT00000028627
ENSCHIT00000038949	ENSCHIT00000038577	ENSCHIT00000033861		ENSCHIT00000028633
ENSCHIT00000038969	ENSCHIT00000038595	ENSCHIT00000033920		ENSCHIT00000028636
ENSCHIT00000038986	ENSCHIT00000038624	ENSCHIT00000033925		ENSCHIT00000028639
ENSCHIT00000038998	ENSCHIT00000038634	ENSCHIT00000033929		ENSCHIT00000028642
ENSCHIT00000039024	ENSCHIT00000038664	ENSCHIT00000033941		ENSCHIT00000028644
ENSCHIT00000039032	ENSCHIT00000038676	ENSCHIT00000034017		ENSCHIT00000028667
ENSCHIT00000039169	ENSCHIT00000038681	ENSCHIT00000034022		ENSCHIT00000028670
ENSCHIT00000039179	ENSCHIT00000038717	ENSCHIT00000034029		ENSCHIT00000028677
ENSCHIT00000039223	ENSCHIT00000038732	ENSCHIT00000034071		ENSCHIT00000028754
ENSCHIT00000039227	ENSCHIT00000038772	ENSCHIT00000034079		ENSCHIT00000028762
ENSCHIT00000039232	ENSCHIT00000038811	ENSCHIT00000034081		ENSCHIT00000028788
ENSCHIT00000039257	ENSCHIT00000038824	ENSCHIT00000034088		ENSCHIT00000028823
ENSCHIT00000039291	ENSCHIT00000038927	ENSCHIT00000034095		ENSCHIT00000028827
ENSCHIT00000039304	ENSCHIT00000038935	ENSCHIT00000034097		ENSCHIT00000028900
ENSCHIT00000039339	ENSCHIT00000038942	ENSCHIT00000034121		ENSCHIT00000028914
ENSCHIT00000039375	ENSCHIT00000038969	ENSCHIT00000034147		ENSCHIT00000028917
ENSCHIT00000039378	ENSCHIT00000038986	ENSCHIT00000034192		ENSCHIT00000028942
ENSCHIT00000039386	ENSCHIT00000038998	ENSCHIT00000034194		ENSCHIT00000028949
ENSCHIT00000039391	ENSCHIT00000039022	ENSCHIT00000034326		ENSCHIT00000028974
ENSCHIT00000039464	ENSCHIT00000039026	ENSCHIT00000034332		ENSCHIT00000028978
ENSCHIT00000039484	ENSCHIT00000039049	ENSCHIT00000034341		ENSCHIT00000028981
ENSCHIT00000039509	ENSCHIT00000039070	ENSCHIT00000034344		ENSCHIT00000029008
ENSCHIT00000039559	ENSCHIT00000039079	ENSCHIT00000034350		ENSCHIT00000029017
ENSCHIT00000039572	ENSCHIT00000039183	ENSCHIT00000034364		ENSCHIT00000029039
ENSCHIT00000039626	ENSCHIT00000039201	ENSCHIT00000034421		ENSCHIT00000029051
ENSCHIT00000039640	ENSCHIT00000039219	ENSCHIT00000034449		ENSCHIT00000029057
ENSCHIT00000039672	ENSCHIT00000039227	ENSCHIT00000034461		ENSCHIT00000029064
ENSCHIT00000039705	ENSCHIT00000039231	ENSCHIT00000034476		ENSCHIT00000029066
ENSCHIT00000039712	ENSCHIT00000039232	ENSCHIT00000034479		ENSCHIT00000029081
ENSCHIT00000039717	ENSCHIT00000039257	ENSCHIT00000034567		ENSCHIT00000029082
ENSCHIT00000039797	ENSCHIT00000039304	ENSCHIT00000034580		ENSCHIT00000029136
ENSCHIT00000039834	ENSCHIT00000039317	ENSCHIT00000034588		ENSCHIT00000029152
ENSCHIT00000039881	ENSCHIT00000039319	ENSCHIT00000034604		ENSCHIT00000029184
ENSCHIT00000039887	ENSCHIT00000039339	ENSCHIT00000034609		ENSCHIT00000029201
ENSCHIT00000039934	ENSCHIT00000039353	ENSCHIT00000034626		ENSCHIT00000029209
ENSCHIT00000039943	ENSCHIT00000039378	ENSCHIT00000034716		ENSCHIT00000029210
ENSCHIT00000039946	ENSCHIT00000039386	ENSCHIT00000034738		ENSCHIT00000029211
ENSCHIT00000039952	ENSCHIT00000039391	ENSCHIT00000034774		ENSCHIT00000029248
ENSCHIT00000039994	ENSCHIT00000039451	ENSCHIT00000034779		ENSCHIT00000029281
ENSCHIT00000040064	ENSCHIT00000039461	ENSCHIT00000034784		ENSCHIT00000029299
ENSCHIT00000040071	ENSCHIT00000039479	ENSCHIT00000034788		ENSCHIT00000029307
ENSCHIT00000040098	ENSCHIT00000039483	ENSCHIT00000034793		ENSCHIT00000029311
ENSCHIT00000040113	ENSCHIT00000039484	ENSCHIT00000034794		ENSCHIT00000029328
ENSCHIT00000040114	ENSCHIT00000039497	ENSCHIT00000034805		ENSCHIT00000029350
ENSCHIT00000040145	ENSCHIT00000039509	ENSCHIT00000034806		ENSCHIT00000029355
ENSCHIT00000040215	ENSCHIT00000039594	ENSCHIT00000034816		ENSCHIT00000029357
ENSCHIT00000040259	ENSCHIT00000039626	ENSCHIT00000034818		ENSCHIT00000029420
ENSCHIT00000040265	ENSCHIT00000039630	ENSCHIT00000034821		ENSCHIT00000029424
ENSCHIT00000040322	ENSCHIT00000039637	ENSCHIT00000034858		ENSCHIT00000029429
ENSCHIT00000040350	ENSCHIT00000039640	ENSCHIT00000034872		ENSCHIT00000029458
ENSCHIT00000040364	ENSCHIT00000039649	ENSCHIT00000034919		ENSCHIT00000029460
ENSCHIT00000040443	ENSCHIT00000039672	ENSCHIT00000034931		ENSCHIT00000029474
ENSCHIT00000040521	ENSCHIT00000039705	ENSCHIT00000034936		ENSCHIT00000029475
ENSCHIT00000040534	ENSCHIT00000039712	ENSCHIT00000034955		ENSCHIT00000029518
ENSCHIT00000040537	ENSCHIT00000039717	ENSCHIT00000035008		ENSCHIT00000029529
ENSCHIT00000040540	ENSCHIT00000039797	ENSCHIT00000035011		ENSCHIT00000029566
ENSCHIT00000040603	ENSCHIT00000039834	ENSCHIT00000035013		ENSCHIT00000029579
ENSCHIT00000040641	ENSCHIT00000039887	ENSCHIT00000035049		ENSCHIT00000029600
ENSCHIT00000040699	ENSCHIT00000039934	ENSCHIT00000035055		ENSCHIT00000029601
ENSCHIT00000040758	ENSCHIT00000039943	ENSCHIT00000035058		ENSCHIT00000029634
ENSCHIT00000040761	ENSCHIT00000039946	ENSCHIT00000035063		ENSCHIT00000029635
ENSCHIT00000040808	ENSCHIT00000039952	ENSCHIT00000035122		ENSCHIT00000029643
ENSCHIT00000040917	ENSCHIT00000039954	ENSCHIT00000035123		ENSCHIT00000029650
ENSCHIT00000040935	ENSCHIT00000040015	ENSCHIT00000035136		ENSCHIT00000029675
ENSCHIT00000040939	ENSCHIT00000040071	ENSCHIT00000035141		ENSCHIT00000029682
ENSCHIT00000040985	ENSCHIT00000040092	ENSCHIT00000035146		ENSCHIT00000029691
ENSCHIT00000040988	ENSCHIT00000040109	ENSCHIT00000035160		ENSCHIT00000029706
ENSCHIT00000041021	ENSCHIT00000040113	ENSCHIT00000035170		ENSCHIT00000029759
ENSCHIT00000041031	ENSCHIT00000040204	ENSCHIT00000035172		ENSCHIT00000029769
ENSCHIT00000041057	ENSCHIT00000040215	ENSCHIT00000035182		ENSCHIT00000029777
ENSCHIT00000041061	ENSCHIT00000040245	ENSCHIT00000035186		ENSCHIT00000029811
ENSCHIT00000041073	ENSCHIT00000040265	ENSCHIT00000035201		ENSCHIT00000029812
ENSCHIT00000041075	ENSCHIT00000040322	ENSCHIT00000035211		ENSCHIT00000029831
ENSCHIT00000041089	ENSCHIT00000040443	ENSCHIT00000035231		ENSCHIT00000029863
ENSCHIT00000041108	ENSCHIT00000040452	ENSCHIT00000035241		ENSCHIT00000029870
ENSCHIT00000041264	ENSCHIT00000040458	ENSCHIT00000035257		ENSCHIT00000029872
ENSCHIT00000041272	ENSCHIT00000040467	ENSCHIT00000035283		ENSCHIT00000029886
ENSCHIT00000041309	ENSCHIT00000040537	ENSCHIT00000035290		ENSCHIT00000029903
ENSCHIT00000041310	ENSCHIT00000040580	ENSCHIT00000035314		ENSCHIT00000029948
ENSCHIT00000041313	ENSCHIT00000040635	ENSCHIT00000035322		ENSCHIT00000029959
ENSCHIT00000041343	ENSCHIT00000040641	ENSCHIT00000035325		ENSCHIT00000029977
ENSCHIT00000041374	ENSCHIT00000040710	ENSCHIT00000035391		ENSCHIT00000029988
ENSCHIT00000041396	ENSCHIT00000040758	ENSCHIT00000035398		ENSCHIT00000030034
ENSCHIT00000041399	ENSCHIT00000040761	ENSCHIT00000035410		ENSCHIT00000030054
ENSCHIT00000041401	ENSCHIT00000040779	ENSCHIT00000035425		ENSCHIT00000030079
ENSCHIT00000041404	ENSCHIT00000040806	ENSCHIT00000035433		ENSCHIT00000030086
ENSCHIT00000041443	ENSCHIT00000040809	ENSCHIT00000035444		ENSCHIT00000030096
ENSCHIT00000041452	ENSCHIT00000040811	ENSCHIT00000035452		ENSCHIT00000030124
ENSCHIT00000041460	ENSCHIT00000040917	ENSCHIT00000035453		ENSCHIT00000030170
ENSCHIT00000041470	ENSCHIT00000040935	ENSCHIT00000035460		ENSCHIT00000030211
ENSCHIT00000041474	ENSCHIT00000040939	ENSCHIT00000035463		ENSCHIT00000030224
ENSCHIT00000041478	ENSCHIT00000040985	ENSCHIT00000035465		ENSCHIT00000030257
ENSCHIT00000041501	ENSCHIT00000040988	ENSCHIT00000035467		ENSCHIT00000030308
ENSCHIT00000041519	ENSCHIT00000041061	ENSCHIT00000035491		ENSCHIT00000030327
ENSCHIT00000041540	ENSCHIT00000041066	ENSCHIT00000035506		ENSCHIT00000030331
ENSCHIT00000041551	ENSCHIT00000041094	ENSCHIT00000035517		ENSCHIT00000030344
ENSCHIT00000041586	ENSCHIT00000041108	ENSCHIT00000035528		ENSCHIT00000030346
ENSCHIT00000041588	ENSCHIT00000041309	ENSCHIT00000035533		ENSCHIT00000030370
ENSCHIT00000041598	ENSCHIT00000041310	ENSCHIT00000035643		ENSCHIT00000030386
ENSCHIT00000041599	ENSCHIT00000041313	ENSCHIT00000035652		ENSCHIT00000030417
ENSCHIT00000041641	ENSCHIT00000041343	ENSCHIT00000035658		ENSCHIT00000030428
ENSCHIT00000041643	ENSCHIT00000041374	ENSCHIT00000035664		ENSCHIT00000030430
ENSCHIT00000041688	ENSCHIT00000041396	ENSCHIT00000035670		ENSCHIT00000030447
ENSCHIT00000041692	ENSCHIT00000041399	ENSCHIT00000035706		ENSCHIT00000030454
ENSCHIT00000041733	ENSCHIT00000041401	ENSCHIT00000035726		ENSCHIT00000030464
ENSCHIT00000041751	ENSCHIT00000041404	ENSCHIT00000035728		ENSCHIT00000030466
	ENSCHIT00000041430	ENSCHIT00000035734		ENSCHIT00000030484
	ENSCHIT00000041449	ENSCHIT00000035738		ENSCHIT00000030489
	ENSCHIT00000041474	ENSCHIT00000035744		ENSCHIT00000030492
	ENSCHIT00000041481	ENSCHIT00000035762		ENSCHIT00000030494
	ENSCHIT00000041482	ENSCHIT00000035787		ENSCHIT00000030500
	ENSCHIT00000041489	ENSCHIT00000035795		ENSCHIT00000030505
	ENSCHIT00000041519	ENSCHIT00000035802		ENSCHIT00000030517
	ENSCHIT00000041540	ENSCHIT00000035898		ENSCHIT00000030539
	ENSCHIT00000041551	ENSCHIT00000035900		ENSCHIT00000030562
	ENSCHIT00000041692	ENSCHIT00000035993		ENSCHIT00000030578
	ENSCHIT00000041718	ENSCHIT00000036013		ENSCHIT00000030579
	ENSCHIT00000041751	ENSCHIT00000036023		ENSCHIT00000030607
		ENSCHIT00000036035		ENSCHIT00000030624
		ENSCHIT00000036036		ENSCHIT00000030638
		ENSCHIT00000036077		ENSCHIT00000030711
		ENSCHIT00000036102		ENSCHIT00000030731
		ENSCHIT00000036103		ENSCHIT00000030737
		ENSCHIT00000036106		ENSCHIT00000030750
		ENSCHIT00000036107		ENSCHIT00000030860
		ENSCHIT00000036117		ENSCHIT00000030862
		ENSCHIT00000036122		ENSCHIT00000030952
		ENSCHIT00000036154		ENSCHIT00000030991
		ENSCHIT00000036155		ENSCHIT00000031029
		ENSCHIT00000036166		ENSCHIT00000031030
		ENSCHIT00000036167		ENSCHIT00000031035
		ENSCHIT00000036184		ENSCHIT00000031042
		ENSCHIT00000036191		ENSCHIT00000031071
		ENSCHIT00000036198		ENSCHIT00000031097
		ENSCHIT00000036257		ENSCHIT00000031103
		ENSCHIT00000036312		ENSCHIT00000031107
		ENSCHIT00000036379		ENSCHIT00000031115
		ENSCHIT00000036393		ENSCHIT00000031117
		ENSCHIT00000036395		ENSCHIT00000031141
		ENSCHIT00000036408		ENSCHIT00000031177
		ENSCHIT00000036438		ENSCHIT00000031182
		ENSCHIT00000036464		ENSCHIT00000031185
		ENSCHIT00000036475		ENSCHIT00000031220
		ENSCHIT00000036500		ENSCHIT00000031225
		ENSCHIT00000036547		ENSCHIT00000031226
		ENSCHIT00000036548		ENSCHIT00000031227
		ENSCHIT00000036596		ENSCHIT00000031234
		ENSCHIT00000036628		ENSCHIT00000031246
		ENSCHIT00000036635		ENSCHIT00000031263
		ENSCHIT00000036690		ENSCHIT00000031307
		ENSCHIT00000036717		ENSCHIT00000031338
		ENSCHIT00000036718		ENSCHIT00000031342
		ENSCHIT00000036719		ENSCHIT00000031348
		ENSCHIT00000036721		ENSCHIT00000031381
		ENSCHIT00000036734		ENSCHIT00000031406
		ENSCHIT00000036771		ENSCHIT00000031419
		ENSCHIT00000036774		ENSCHIT00000031433
		ENSCHIT00000036793		ENSCHIT00000031436
		ENSCHIT00000036797		ENSCHIT00000031514
		ENSCHIT00000036833		ENSCHIT00000031538
		ENSCHIT00000036844		ENSCHIT00000031561
		ENSCHIT00000036879		ENSCHIT00000031573
		ENSCHIT00000036889		ENSCHIT00000031581
		ENSCHIT00000036894		ENSCHIT00000031591
		ENSCHIT00000036909		ENSCHIT00000031592
		ENSCHIT00000036935		ENSCHIT00000031610
		ENSCHIT00000036946		ENSCHIT00000031659
		ENSCHIT00000036947		ENSCHIT00000031738
		ENSCHIT00000036961		ENSCHIT00000031764
		ENSCHIT00000036965		ENSCHIT00000031774
		ENSCHIT00000036969		ENSCHIT00000031807
		ENSCHIT00000036976		ENSCHIT00000031809
		ENSCHIT00000036983		ENSCHIT00000031866
		ENSCHIT00000037014		ENSCHIT00000031975
		ENSCHIT00000037017		ENSCHIT00000031982
		ENSCHIT00000037028		ENSCHIT00000032025
		ENSCHIT00000037031		ENSCHIT00000032034
		ENSCHIT00000037064		ENSCHIT00000032036
		ENSCHIT00000037065		ENSCHIT00000032050
		ENSCHIT00000037070		ENSCHIT00000032053
		ENSCHIT00000037072		ENSCHIT00000032069
		ENSCHIT00000037076		ENSCHIT00000032087
		ENSCHIT00000037085		ENSCHIT00000032100
		ENSCHIT00000037090		ENSCHIT00000032132
		ENSCHIT00000037097		ENSCHIT00000032133
		ENSCHIT00000037121		ENSCHIT00000032136
		ENSCHIT00000037122		ENSCHIT00000032176
		ENSCHIT00000037153		ENSCHIT00000032253
		ENSCHIT00000037156		ENSCHIT00000032278
		ENSCHIT00000037232		ENSCHIT00000032289
		ENSCHIT00000037261		ENSCHIT00000032333
		ENSCHIT00000037265		ENSCHIT00000032372
		ENSCHIT00000037277		ENSCHIT00000032376
		ENSCHIT00000037278		ENSCHIT00000032384
		ENSCHIT00000037280		ENSCHIT00000032387
		ENSCHIT00000037282		ENSCHIT00000032388
		ENSCHIT00000037304		ENSCHIT00000032409
		ENSCHIT00000037336		ENSCHIT00000032413
		ENSCHIT00000037338		ENSCHIT00000032414
		ENSCHIT00000037343		ENSCHIT00000032447
		ENSCHIT00000037349		ENSCHIT00000032455
		ENSCHIT00000037440		ENSCHIT00000032469
		ENSCHIT00000037449		ENSCHIT00000032488
		ENSCHIT00000037493		ENSCHIT00000032492
		ENSCHIT00000037507		ENSCHIT00000032510
		ENSCHIT00000037508		ENSCHIT00000032514
		ENSCHIT00000037569		ENSCHIT00000032516
		ENSCHIT00000037588		ENSCHIT00000032519
		ENSCHIT00000037595		ENSCHIT00000032564
		ENSCHIT00000037603		ENSCHIT00000032571
		ENSCHIT00000037653		ENSCHIT00000032666
		ENSCHIT00000037761		ENSCHIT00000032671
		ENSCHIT00000037793		ENSCHIT00000032678
		ENSCHIT00000037809		ENSCHIT00000032687
		ENSCHIT00000037813		ENSCHIT00000032689
		ENSCHIT00000037818		ENSCHIT00000032700
		ENSCHIT00000037824		ENSCHIT00000032705
		ENSCHIT00000037845		ENSCHIT00000032706
		ENSCHIT00000037847		ENSCHIT00000032724
		ENSCHIT00000037876		ENSCHIT00000032753
		ENSCHIT00000037910		ENSCHIT00000032756
		ENSCHIT00000037923		ENSCHIT00000032759
		ENSCHIT00000037925		ENSCHIT00000032762
		ENSCHIT00000037939		ENSCHIT00000032782
		ENSCHIT00000037942		ENSCHIT00000032785
		ENSCHIT00000037961		ENSCHIT00000032787
		ENSCHIT00000037964		ENSCHIT00000032791
		ENSCHIT00000037972		ENSCHIT00000032850
		ENSCHIT00000037976		ENSCHIT00000032863
		ENSCHIT00000037986		ENSCHIT00000032891
		ENSCHIT00000038025		ENSCHIT00000032911
		ENSCHIT00000038036		ENSCHIT00000032913
		ENSCHIT00000038071		ENSCHIT00000032942
		ENSCHIT00000038089		ENSCHIT00000032944
		ENSCHIT00000038095		ENSCHIT00000032961
		ENSCHIT00000038097		ENSCHIT00000032973
		ENSCHIT00000038109		ENSCHIT00000032977
		ENSCHIT00000038133		ENSCHIT00000033009
		ENSCHIT00000038138		ENSCHIT00000033014
		ENSCHIT00000038163		ENSCHIT00000033125
		ENSCHIT00000038191		ENSCHIT00000033161
		ENSCHIT00000038198		ENSCHIT00000033171
		ENSCHIT00000038203		ENSCHIT00000033192
		ENSCHIT00000038224		ENSCHIT00000033244
		ENSCHIT00000038236		ENSCHIT00000033251
		ENSCHIT00000038255		ENSCHIT00000033276
		ENSCHIT00000038263		ENSCHIT00000033278
		ENSCHIT00000038269		ENSCHIT00000033292
		ENSCHIT00000038288		ENSCHIT00000033319
		ENSCHIT00000038324		ENSCHIT00000033324
		ENSCHIT00000038325		ENSCHIT00000033328
		ENSCHIT00000038384		ENSCHIT00000033388
		ENSCHIT00000038386		ENSCHIT00000033412
		ENSCHIT00000038388		ENSCHIT00000033475
		ENSCHIT00000038398		ENSCHIT00000033494
		ENSCHIT00000038404		ENSCHIT00000033503
		ENSCHIT00000038406		ENSCHIT00000033510
		ENSCHIT00000038436		ENSCHIT00000033543
		ENSCHIT00000038490		ENSCHIT00000033578
		ENSCHIT00000038504		ENSCHIT00000033590
		ENSCHIT00000038534		ENSCHIT00000033602
		ENSCHIT00000038558		ENSCHIT00000033613
		ENSCHIT00000038595		ENSCHIT00000033637
		ENSCHIT00000038600		ENSCHIT00000033653
		ENSCHIT00000038624		ENSCHIT00000033663
		ENSCHIT00000038660		ENSCHIT00000033685
		ENSCHIT00000038664		ENSCHIT00000033689
		ENSCHIT00000038684		ENSCHIT00000033694
		ENSCHIT00000038721		ENSCHIT00000033719
		ENSCHIT00000038722		ENSCHIT00000033726
		ENSCHIT00000038728		ENSCHIT00000033747
		ENSCHIT00000038732		ENSCHIT00000033758
		ENSCHIT00000038733		ENSCHIT00000033763
		ENSCHIT00000038824		ENSCHIT00000033781
		ENSCHIT00000038839		ENSCHIT00000033783
		ENSCHIT00000038841		ENSCHIT00000033812
		ENSCHIT00000038845		ENSCHIT00000033838
		ENSCHIT00000038848		ENSCHIT00000033840
		ENSCHIT00000038855		ENSCHIT00000033859
		ENSCHIT00000038942		ENSCHIT00000033862
		ENSCHIT00000038947		ENSCHIT00000033867
		ENSCHIT00000038962		ENSCHIT00000033869
		ENSCHIT00000038969		ENSCHIT00000033898
		ENSCHIT00000038986		ENSCHIT00000033900
		ENSCHIT00000039026		ENSCHIT00000033909
		ENSCHIT00000039139		ENSCHIT00000033920
		ENSCHIT00000039169		ENSCHIT00000033934
		ENSCHIT00000039179		ENSCHIT00000033941
		ENSCHIT00000039183		ENSCHIT00000033954
		ENSCHIT00000039227		ENSCHIT00000033966
		ENSCHIT00000039232		ENSCHIT00000033995
		ENSCHIT00000039307		ENSCHIT00000034022
		ENSCHIT00000039339		ENSCHIT00000034040
		ENSCHIT00000039345		ENSCHIT00000034064
		ENSCHIT00000039353		ENSCHIT00000034074
		ENSCHIT00000039363		ENSCHIT00000034086
		ENSCHIT00000039378		ENSCHIT00000034087
		ENSCHIT00000039390		ENSCHIT00000034095
		ENSCHIT00000039391		ENSCHIT00000034099
		ENSCHIT00000039466		ENSCHIT00000034101
		ENSCHIT00000039479		ENSCHIT00000034125
		ENSCHIT00000039483		ENSCHIT00000034138
		ENSCHIT00000039488		ENSCHIT00000034200
		ENSCHIT00000039497		ENSCHIT00000034256
		ENSCHIT00000039543		ENSCHIT00000034335
		ENSCHIT00000039544		ENSCHIT00000034368
		ENSCHIT00000039559		ENSCHIT00000034376
		ENSCHIT00000039562		ENSCHIT00000034431
		ENSCHIT00000039594		ENSCHIT00000034442
		ENSCHIT00000039626		ENSCHIT00000034451
		ENSCHIT00000039633		ENSCHIT00000034461
		ENSCHIT00000039679		ENSCHIT00000034468
		ENSCHIT00000039695		ENSCHIT00000034475
		ENSCHIT00000039705		ENSCHIT00000034478
		ENSCHIT00000039755		ENSCHIT00000034479
		ENSCHIT00000039758		ENSCHIT00000034492
		ENSCHIT00000039784		ENSCHIT00000034541
		ENSCHIT00000039834		ENSCHIT00000034588
		ENSCHIT00000039845		ENSCHIT00000034595
		ENSCHIT00000039884		ENSCHIT00000034599
		ENSCHIT00000039891		ENSCHIT00000034621
		ENSCHIT00000039946		ENSCHIT00000034626
		ENSCHIT00000039952		ENSCHIT00000034681
		ENSCHIT00000039953		ENSCHIT00000034749
		ENSCHIT00000039956		ENSCHIT00000034779
		ENSCHIT00000039977		ENSCHIT00000034803
		ENSCHIT00000039978		ENSCHIT00000034806
		ENSCHIT00000040021		ENSCHIT00000034807
		ENSCHIT00000040042		ENSCHIT00000034837
		ENSCHIT00000040047		ENSCHIT00000034859
		ENSCHIT00000040058		ENSCHIT00000034931
		ENSCHIT00000040071		ENSCHIT00000034955
		ENSCHIT00000040096		ENSCHIT00000034970
		ENSCHIT00000040121		ENSCHIT00000034975
		ENSCHIT00000040160		ENSCHIT00000035005
		ENSCHIT00000040178		ENSCHIT00000035008
		ENSCHIT00000040198		ENSCHIT00000035011
		ENSCHIT00000040215		ENSCHIT00000035013
		ENSCHIT00000040244		ENSCHIT00000035049
		ENSCHIT00000040259		ENSCHIT00000035070
		ENSCHIT00000040265		ENSCHIT00000035136
		ENSCHIT00000040312		ENSCHIT00000035138
		ENSCHIT00000040322		ENSCHIT00000035142
		ENSCHIT00000040367		ENSCHIT00000035150
		ENSCHIT00000040428		ENSCHIT00000035186
		ENSCHIT00000040443		ENSCHIT00000035187
		ENSCHIT00000040452		ENSCHIT00000035192
		ENSCHIT00000040458		ENSCHIT00000035193
		ENSCHIT00000040467		ENSCHIT00000035211
		ENSCHIT00000040494		ENSCHIT00000035219
		ENSCHIT00000040516		ENSCHIT00000035231
		ENSCHIT00000040518		ENSCHIT00000035242
		ENSCHIT00000040521		ENSCHIT00000035277
		ENSCHIT00000040522		ENSCHIT00000035283
		ENSCHIT00000040537		ENSCHIT00000035290
		ENSCHIT00000040548		ENSCHIT00000035291
		ENSCHIT00000040580		ENSCHIT00000035314
		ENSCHIT00000040603		ENSCHIT00000035377
		ENSCHIT00000040635		ENSCHIT00000035388
		ENSCHIT00000040641		ENSCHIT00000035396
		ENSCHIT00000040675		ENSCHIT00000035412
		ENSCHIT00000040684		ENSCHIT00000035425
		ENSCHIT00000040690		ENSCHIT00000035440
		ENSCHIT00000040693		ENSCHIT00000035450
		ENSCHIT00000040699		ENSCHIT00000035460
		ENSCHIT00000040704		ENSCHIT00000035465
		ENSCHIT00000040705		ENSCHIT00000035468
		ENSCHIT00000040714		ENSCHIT00000035489
		ENSCHIT00000040743		ENSCHIT00000035507
		ENSCHIT00000040748		ENSCHIT00000035517
		ENSCHIT00000040749		ENSCHIT00000035528
		ENSCHIT00000040751		ENSCHIT00000035533
		ENSCHIT00000040808		ENSCHIT00000035539
		ENSCHIT00000040809		ENSCHIT00000035559
		ENSCHIT00000040885		ENSCHIT00000035583
		ENSCHIT00000040893		ENSCHIT00000035592
		ENSCHIT00000040917		ENSCHIT00000035600
		ENSCHIT00000040918		ENSCHIT00000035617
		ENSCHIT00000040935		ENSCHIT00000035623
		ENSCHIT00000040939		ENSCHIT00000035627
		ENSCHIT00000040985		ENSCHIT00000035630
		ENSCHIT00000040988		ENSCHIT00000035643
		ENSCHIT00000041001		ENSCHIT00000035657
		ENSCHIT00000041012		ENSCHIT00000035658
		ENSCHIT00000041016		ENSCHIT00000035664
		ENSCHIT00000041057		ENSCHIT00000035670
		ENSCHIT00000041061		ENSCHIT00000035673
		ENSCHIT00000041089		ENSCHIT00000035676
		ENSCHIT00000041099		ENSCHIT00000035686
		ENSCHIT00000041108		ENSCHIT00000035693
		ENSCHIT00000041119		ENSCHIT00000035701
		ENSCHIT00000041153		ENSCHIT00000035721
		ENSCHIT00000041154		ENSCHIT00000035728
		ENSCHIT00000041155		ENSCHIT00000035734
		ENSCHIT00000041159		ENSCHIT00000035740
		ENSCHIT00000041193		ENSCHIT00000035762
		ENSCHIT00000041286		ENSCHIT00000035772
		ENSCHIT00000041310		ENSCHIT00000035774
		ENSCHIT00000041422		ENSCHIT00000035779
		ENSCHIT00000041458		ENSCHIT00000035787
		ENSCHIT00000041463		ENSCHIT00000035790
		ENSCHIT00000041468		ENSCHIT00000035793
		ENSCHIT00000041476		ENSCHIT00000035802
		ENSCHIT00000041481		ENSCHIT00000035809
		ENSCHIT00000041482		ENSCHIT00000035842
		ENSCHIT00000041501		ENSCHIT00000035878
		ENSCHIT00000041519		ENSCHIT00000035881
		ENSCHIT00000041586		ENSCHIT00000035887
		ENSCHIT00000041588		ENSCHIT00000035890
		ENSCHIT00000041598		ENSCHIT00000035896
		ENSCHIT00000041599		ENSCHIT00000035950
		ENSCHIT00000041610		ENSCHIT00000035993
		ENSCHIT00000041612		ENSCHIT00000036013
		ENSCHIT00000041614		ENSCHIT00000036023
		ENSCHIT00000041617		ENSCHIT00000036035
		ENSCHIT00000041627		ENSCHIT00000036036
		ENSCHIT00000041628		ENSCHIT00000036059
		ENSCHIT00000041650		ENSCHIT00000036077
		ENSCHIT00000041655		ENSCHIT00000036097
		ENSCHIT00000041658		ENSCHIT00000036122
		ENSCHIT00000041721		ENSCHIT00000036131
		ENSCHIT00000041726		ENSCHIT00000036181
		ENSCHIT00000041733		ENSCHIT00000036184
		ENSCHIT00000041751		ENSCHIT00000036187
				ENSCHIT00000036195
				ENSCHIT00000036206
				ENSCHIT00000036216
				ENSCHIT00000036228
				ENSCHIT00000036243
				ENSCHIT00000036258
				ENSCHIT00000036297
				ENSCHIT00000036307
				ENSCHIT00000036312
				ENSCHIT00000036313
				ENSCHIT00000036325
				ENSCHIT00000036337
				ENSCHIT00000036339
				ENSCHIT00000036366
				ENSCHIT00000036369
				ENSCHIT00000036379
				ENSCHIT00000036393
				ENSCHIT00000036408
				ENSCHIT00000036420
				ENSCHIT00000036437
				ENSCHIT00000036438
				ENSCHIT00000036462
				ENSCHIT00000036464
				ENSCHIT00000036475
				ENSCHIT00000036481
				ENSCHIT00000036484
				ENSCHIT00000036500
				ENSCHIT00000036506
				ENSCHIT00000036508
				ENSCHIT00000036642
				ENSCHIT00000036658
				ENSCHIT00000036659
				ENSCHIT00000036666
				ENSCHIT00000036690
				ENSCHIT00000036719
				ENSCHIT00000036721
				ENSCHIT00000036733
				ENSCHIT00000036738
				ENSCHIT00000036751
				ENSCHIT00000036776
				ENSCHIT00000036781
				ENSCHIT00000036793
				ENSCHIT00000036795
				ENSCHIT00000036821
				ENSCHIT00000036827
				ENSCHIT00000036830
				ENSCHIT00000036833
				ENSCHIT00000036844
				ENSCHIT00000036854
				ENSCHIT00000036885
				ENSCHIT00000036894
				ENSCHIT00000036907
				ENSCHIT00000036909
				ENSCHIT00000036913
				ENSCHIT00000036921
				ENSCHIT00000036928
				ENSCHIT00000036934
				ENSCHIT00000036935
				ENSCHIT00000036996
				ENSCHIT00000037006
				ENSCHIT00000037017
				ENSCHIT00000037028
				ENSCHIT00000037031
				ENSCHIT00000037036
				ENSCHIT00000037064
				ENSCHIT00000037072
				ENSCHIT00000037097
				ENSCHIT00000037109
				ENSCHIT00000037117
				ENSCHIT00000037153
				ENSCHIT00000037232
				ENSCHIT00000037265
				ENSCHIT00000037278
				ENSCHIT00000037301
				ENSCHIT00000037304
				ENSCHIT00000037334
				ENSCHIT00000037423
				ENSCHIT00000037430
				ENSCHIT00000037432
				ENSCHIT00000037441
				ENSCHIT00000037445
				ENSCHIT00000037449
				ENSCHIT00000037493
				ENSCHIT00000037507
				ENSCHIT00000037508
				ENSCHIT00000037512
				ENSCHIT00000037515
				ENSCHIT00000037518
				ENSCHIT00000037533
				ENSCHIT00000037546
				ENSCHIT00000037561
				ENSCHIT00000037569
				ENSCHIT00000037588
				ENSCHIT00000037596
				ENSCHIT00000037600
				ENSCHIT00000037614
				ENSCHIT00000037616
				ENSCHIT00000037625
				ENSCHIT00000037653
				ENSCHIT00000037716
				ENSCHIT00000037717
				ENSCHIT00000037761
				ENSCHIT00000037807
				ENSCHIT00000037808
				ENSCHIT00000037818
				ENSCHIT00000037831
				ENSCHIT00000037847
				ENSCHIT00000037851
				ENSCHIT00000037894
				ENSCHIT00000037910
				ENSCHIT00000037912
				ENSCHIT00000037918
				ENSCHIT00000037920
				ENSCHIT00000037922
				ENSCHIT00000037923
				ENSCHIT00000037924
				ENSCHIT00000037925
				ENSCHIT00000037939
				ENSCHIT00000037942
				ENSCHIT00000037955
				ENSCHIT00000037958
				ENSCHIT00000037960
				ENSCHIT00000037971
				ENSCHIT00000037972
				ENSCHIT00000038001
				ENSCHIT00000038004
				ENSCHIT00000038077
				ENSCHIT00000038082
				ENSCHIT00000038089
				ENSCHIT00000038101
				ENSCHIT00000038113
				ENSCHIT00000038115
				ENSCHIT00000038122
				ENSCHIT00000038131
				ENSCHIT00000038138
				ENSCHIT00000038162
				ENSCHIT00000038177
				ENSCHIT00000038198
				ENSCHIT00000038207
				ENSCHIT00000038217
				ENSCHIT00000038224
				ENSCHIT00000038269
				ENSCHIT00000038285
				ENSCHIT00000038294
				ENSCHIT00000038324
				ENSCHIT00000038325
				ENSCHIT00000038360
				ENSCHIT00000038384
				ENSCHIT00000038386
				ENSCHIT00000038388
				ENSCHIT00000038389
				ENSCHIT00000038391
				ENSCHIT00000038398
				ENSCHIT00000038427
				ENSCHIT00000038463
				ENSCHIT00000038490
				ENSCHIT00000038534
				ENSCHIT00000038567
				ENSCHIT00000038570
				ENSCHIT00000038595
				ENSCHIT00000038624
				ENSCHIT00000038660
				ENSCHIT00000038732
				ENSCHIT00000038760
				ENSCHIT00000038793
				ENSCHIT00000038798
				ENSCHIT00000038824
				ENSCHIT00000038874
				ENSCHIT00000038915
				ENSCHIT00000038923
				ENSCHIT00000038927
				ENSCHIT00000038942
				ENSCHIT00000038969
				ENSCHIT00000038986
				ENSCHIT00000038998
				ENSCHIT00000039018
				ENSCHIT00000039020
				ENSCHIT00000039022
				ENSCHIT00000039029
				ENSCHIT00000039052
				ENSCHIT00000039066
				ENSCHIT00000039110
				ENSCHIT00000039121
				ENSCHIT00000039169
				ENSCHIT00000039179
				ENSCHIT00000039227
				ENSCHIT00000039231
				ENSCHIT00000039232
				ENSCHIT00000039307
				ENSCHIT00000039316
				ENSCHIT00000039344
				ENSCHIT00000039353
				ENSCHIT00000039363
				ENSCHIT00000039366
				ENSCHIT00000039378
				ENSCHIT00000039391
				ENSCHIT00000039407
				ENSCHIT00000039409
				ENSCHIT00000039410
				ENSCHIT00000039420
				ENSCHIT00000039443
				ENSCHIT00000039464
				ENSCHIT00000039488
				ENSCHIT00000039497
				ENSCHIT00000039521
				ENSCHIT00000039543
				ENSCHIT00000039559
				ENSCHIT00000039568
				ENSCHIT00000039572
				ENSCHIT00000039589
				ENSCHIT00000039620
				ENSCHIT00000039622
				ENSCHIT00000039626
				ENSCHIT00000039635
				ENSCHIT00000039644
				ENSCHIT00000039663
				ENSCHIT00000039672
				ENSCHIT00000039679
				ENSCHIT00000039682
				ENSCHIT00000039695
				ENSCHIT00000039729
				ENSCHIT00000039757
				ENSCHIT00000039758
				ENSCHIT00000039780
				ENSCHIT00000039784
				ENSCHIT00000039797
				ENSCHIT00000039817
				ENSCHIT00000039834
				ENSCHIT00000039851
				ENSCHIT00000039884
				ENSCHIT00000039915
				ENSCHIT00000039922
				ENSCHIT00000039928
				ENSCHIT00000039946
				ENSCHIT00000039952
				ENSCHIT00000040001
				ENSCHIT00000040002
				ENSCHIT00000040015
				ENSCHIT00000040024
				ENSCHIT00000040047
				ENSCHIT00000040062
				ENSCHIT00000040109
				ENSCHIT00000040113
				ENSCHIT00000040121
				ENSCHIT00000040146
				ENSCHIT00000040173
				ENSCHIT00000040215
				ENSCHIT00000040245
				ENSCHIT00000040259
				ENSCHIT00000040265
				ENSCHIT00000040281
				ENSCHIT00000040305
				ENSCHIT00000040306
				ENSCHIT00000040309
				ENSCHIT00000040312
				ENSCHIT00000040313
				ENSCHIT00000040322
				ENSCHIT00000040344
				ENSCHIT00000040352
				ENSCHIT00000040374
				ENSCHIT00000040391
				ENSCHIT00000040440
				ENSCHIT00000040452
				ENSCHIT00000040458
				ENSCHIT00000040473
				ENSCHIT00000040480
				ENSCHIT00000040518
				ENSCHIT00000040521
				ENSCHIT00000040524
				ENSCHIT00000040534
				ENSCHIT00000040540
				ENSCHIT00000040558
				ENSCHIT00000040569
				ENSCHIT00000040580
				ENSCHIT00000040595
				ENSCHIT00000040622
				ENSCHIT00000040626
				ENSCHIT00000040635
				ENSCHIT00000040636
				ENSCHIT00000040641
				ENSCHIT00000040662
				ENSCHIT00000040666
				ENSCHIT00000040693
				ENSCHIT00000040699
				ENSCHIT00000040704
				ENSCHIT00000040777
				ENSCHIT00000040782
				ENSCHIT00000040798
				ENSCHIT00000040808
				ENSCHIT00000040809
				ENSCHIT00000040810
				ENSCHIT00000040832
				ENSCHIT00000040881
				ENSCHIT00000040886
				ENSCHIT00000040894
				ENSCHIT00000040917
				ENSCHIT00000040925
				ENSCHIT00000040935
				ENSCHIT00000040939
				ENSCHIT00000040957
				ENSCHIT00000040963
				ENSCHIT00000040988
				ENSCHIT00000041001
				ENSCHIT00000041012
				ENSCHIT00000041016
				ENSCHIT00000041031
				ENSCHIT00000041057
				ENSCHIT00000041061
				ENSCHIT00000041070
				ENSCHIT00000041080
				ENSCHIT00000041089
				ENSCHIT00000041108
				ENSCHIT00000041109
				ENSCHIT00000041111
				ENSCHIT00000041119
				ENSCHIT00000041144
				ENSCHIT00000041153
				ENSCHIT00000041159
				ENSCHIT00000041168
				ENSCHIT00000041170
				ENSCHIT00000041179
				ENSCHIT00000041183
				ENSCHIT00000041191
				ENSCHIT00000041223
				ENSCHIT00000041240
				ENSCHIT00000041252
				ENSCHIT00000041309
				ENSCHIT00000041310
				ENSCHIT00000041344
				ENSCHIT00000041345
				ENSCHIT00000041374
				ENSCHIT00000041389
				ENSCHIT00000041402
				ENSCHIT00000041404
				ENSCHIT00000041417
				ENSCHIT00000041422
				ENSCHIT00000041444
				ENSCHIT00000041447
				ENSCHIT00000041458
				ENSCHIT00000041460
				ENSCHIT00000041463
				ENSCHIT00000041468
				ENSCHIT00000041470
				ENSCHIT00000041476
				ENSCHIT00000041481
				ENSCHIT00000041482
				ENSCHIT00000041520
				ENSCHIT00000041540
				ENSCHIT00000041551
				ENSCHIT00000041553
				ENSCHIT00000041558
				ENSCHIT00000041586
				ENSCHIT00000041588
				ENSCHIT00000041605
				ENSCHIT00000041606
				ENSCHIT00000041623
				ENSCHIT00000041627
				ENSCHIT00000041628
				ENSCHIT00000041630
				ENSCHIT00000041632
				ENSCHIT00000041650
				ENSCHIT00000041658
				ENSCHIT00000041665
				ENSCHIT00000041666
				ENSCHIT00000041705
				ENSCHIT00000041726
				ENSCHIT00000041751
				ENSCHIT00000041788
