# Supplementary material for: Whole-genome resequencing reveals genetic diversity and selection signatures of Tongjiang and five goat breeds
Source: Front Vet Sci. 2025 May 27;12:1559764. doi: 10.3389/fvets.2025.1559764 (PMC12150802; doi:10.3389/fvets.2025.1559764)
Supplement: Supplementary file 10 [file Table_9.xls]

## Sheet: Table S9
Table S9. Selected genes for Tongjiang goat
Transcript stable ID	Species	Gene Name
ENSCHIT00000001514	Capra hircus	ATP synthase subunit epsilon, mitochondrial-like(LOC102173355)
ENSCHIT00000001537	Capra hircus	dishevelled associated activator of morphogenesis 1(DAAM1)
ENSCHIT00000002623	Capra hircus	polypeptide N-acetylgalactosaminyltransferase 5(GALNT5)
ENSCHIT00000004967	Capra hircus	potassium channel tetramerization domain containing 16(KCTD16)
ENSCHIT00000006263	Capra hircus	heparan sulfate-glucosamine 3-sulfotransferase 1(HS3ST1)
ENSCHIT00000006901	Capra hircus	serine palmitoyltransferase small subunit A(LOC102175036)
ENSCHIT00000008625	Capra hircus	ADP ribosylation factor like GTPase 14(ARL14)
ENSCHIT00000008695	Capra hircus	family with sequence similarity 241 member A(FAM241A)
ENSCHIT00000009006	Capra hircus	platelet derived growth factor D(PDGFD)
ENSCHIT00000010382	Capra hircus	zinc finger protein 518B(ZNF518B)
ENSCHIT00000010562	Capra hircus	par-3 family cell polarity regulator beta(PARD3B)
ENSCHIT00000011773	Capra hircus	MORF4 family-associated protein 1(LOC102168235)
ENSCHIT00000011888	Capra hircus	kalirin(LOC102173333)
ENSCHIT00000011945	Capra hircus	biogenesis of lysosomal organelles complex 1 subunit 4(BLOC1S4)
ENSCHIT00000011982	Capra hircus	39S ribosomal protein L15, mitochondrial(LOC108636981)
ENSCHIT00000012076	Capra hircus	xin actin binding repeat containing 2(XIRP2)
ENSCHIT00000012837	Capra hircus	anoctamin 5(ANO5)
ENSCHIT00000012848	Capra hircus	5-hydroxytryptamine receptor 1E(HTR1E)
ENSCHIT00000013251	Capra hircus	transcription factor Dp-2(TFDP2)
ENSCHIT00000013451	Capra hircus	NFE2 like bZIP transcription factor 3(NFE2L3)
ENSCHIT00000013536	Capra hircus	uncharacterized LOC102180430(LOC102180430)
ENSCHIT00000014041	Capra hircus	neurexophilin 1(NXPH1)
ENSCHIT00000014091	Capra hircus	discs large MAGUK scaffold protein 1(DLG1)
ENSCHIT00000014476	Capra hircus	paired like homeodomain 2(PITX2)
ENSCHIT00000017130	Capra hircus	nuclear factor I B(NFIB)
ENSCHIT00000017859	Capra hircus	CUB and sushi domain-containing protein 3(LOC102185671)
ENSCHIT00000018164	Capra hircus	otolin 1(OTOL1)
ENSCHIT00000019866	Capra hircus	phospholipid scramblase family member 5(PLSCR5)
ENSCHIT00000020277	Capra hircus	inhibitor of nuclear factor kappa B kinase subunit beta(IKBKB)
ENSCHIT00000021099	Capra hircus	epididymis-specific alpha-mannosidase-like(LOC102171400)
ENSCHIT00000021114	Capra hircus	epididymis-specific alpha-mannosidase-like(LOC102188844)
ENSCHIT00000021180	Capra hircus	butyrophilin subfamily 1 member A1(LOC102173052)
ENSCHIT00000021198	Capra hircus	G protein-coupled receptor 135(GPR135)
ENSCHIT00000022635	Capra hircus	mitogen-activated protein kinase kinase kinase 21(MAP3K21)
ENSCHIT00000022643	Capra hircus	ubiquitin specific peptidase 25(USP25)
ENSCHIT00000022696	Capra hircus	solute carrier family 34 member 2(SLC34A2)
ENSCHIT00000022727	Capra hircus	CDAN1 interacting nuclease 1(CDIN1)
ENSCHIT00000025490	Capra hircus	ubiquitin conjugating enzyme E2 D1(UBE2D1)
ENSCHIT00000026176	Capra hircus	dynein cytoplasmic 2 heavy chain 1(DYNC2H1)
ENSCHIT00000026393	Capra hircus	phosphodiesterase 6A(PDE6A)
ENSCHIT00000026567	Capra hircus	glycerol-3-phosphate dehydrogenase 2(GPD2)
ENSCHIT00000026573	Capra hircus	importin 5(IPO5)
ENSCHIT00000026762	Capra hircus	sodium voltage-gated channel alpha subunit 7(SCN7A)
ENSCHIT00000027057	Capra hircus	procollagen-lysine,2-oxoglutarate 5-dioxygenase 2(PLOD2)
ENSCHIT00000027079	Capra hircus	plakophilin 4(PKP4)
ENSCHIT00000027720	Capra hircus	N-acetylated alpha-linked acidic dipeptidase like 2(NAALADL2)
ENSCHIT00000027747	Capra hircus	solute carrier family 17 member 6(SLC17A6)
ENSCHIT00000027985	Capra hircus	divergent protein kinase domain 2A(DIPK2A)
ENSCHIT00000028593	Capra hircus	EPH receptor B1(EPHB1)
ENSCHIT00000029420	Capra hircus	BCL11 transcription factor B(BCL11B)
ENSCHIT00000029811	Capra hircus	inhibitor of DNA binding 4, HLH protein(ID4)
ENSCHIT00000029959	Capra hircus	odd-skipped related transcription factor 1(OSR1)
ENSCHIT00000031381	Capra hircus	nucleolin(LOC106502806)
ENSCHIT00000031436	Capra hircus	dynein axonemal heavy chain 5(DNAH5)
ENSCHIT00000031538	Capra hircus	bone morphogenetic protein 4(BMP4)
ENSCHIT00000032455	Capra hircus	pecanex 2(PCNX2)
ENSCHIT00000032571	Capra hircus	neuropeptide VF precursor(NPVF)
ENSCHIT00000034022	Capra hircus	neuromedin B receptor(NMBR)
ENSCHIT00000035290	Capra hircus	Zic family member 4(ZIC4)
ENSCHIT00000035802	Capra hircus	anaphase promoting complex subunit 4(ANAPC4)
ENSCHIT00000036312	Capra hircus	signal induced proliferation associated 1 like 2(SIPA1L2)
ENSCHIT00000036408	Capra hircus	Obg like ATPase 1(OLA1)
ENSCHIT00000036475	Capra hircus	activated leukocyte cell adhesion molecule(ALCAM)
ENSCHIT00000037064	Capra hircus	Sp3 transcription factor(SP3)
ENSCHIT00000037449	Capra hircus	synaptotagmin binding cytoplasmic RNA interacting protein(SYNCRIP)
ENSCHIT00000037910	Capra hircus	inducible T cell costimulator(ICOS)
ENSCHIT00000037923	Capra hircus	multiple C2 and transmembrane domain containing 2(MCTP2)
ENSCHIT00000038198	Capra hircus	branched chain amino acid transaminase 1(BCAT1)
ENSCHIT00000038595	Capra hircus	diphthamine biosynthesis 6(DPH6)
ENSCHIT00000039378	Capra hircus	histone deacetylase 9(HDAC9)
ENSCHIT00000039834	Capra hircus	potassium two pore domain channel subfamily K member 1(KCNK1)
ENSCHIT00000040265	Capra hircus	3-hydroxybutyrate dehydrogenase 1(BDH1)
ENSCHIT00000040641	Capra hircus	cytosolic 5'-nucleotidase 1B(LOC102177447)
ENSCHIT00000040917	Capra hircus	PRELI domain containing 2(PRELID2)
ENSCHIT00000040988	Capra hircus	cell division cycle associated 7(CDCA7)
ENSCHIT00000041061	Capra hircus	glutamate ionotropic receptor AMPA type subunit 3(GRIA3)
ENSCHIT00000032977	Capra hircus	zinc finger matrin-type 4(ZMAT4)
ENSCHIT00000017907	Capra hircus	CFC domain-containing protein(A0A452EDL9_CAPHI)
ENSCHIT00000036122	Capra hircus	E1_dh domain-containing protein(A0A452FVE6_CAPHI)
ENSCHIT00000011249	Capra hircus	B30.2/SPRY domain-containing protein(A0A452DW78_CAPHI)
ENSCHIT00000037942	Capra hircus	UBC core domain-containing protein(A0A452G0G2_CAPHI)
ENSCHIT00000020862	Capra hircus	Elongation factor 1-beta(A0A452EM09_CAPHI)
ENSCHIT00000012585	Capra hircus	Phytanoyl-CoA 2-hydroxylase interacting protein (A0A452DZA9_CAPHI)
ENSCHIT00000037028	Capra hircus	E3 ubiquitin-protein ligase FANCL(A0A452FXX2_CAPHI)
ENSCHIT00000030464	Capra hircus	G_PROTEIN_RECEP_F1_2 domain-containing protein(A0A452FE08_CAPHI)
ENSCHIT00000028071	Capra hircus	Reverse transcriptase domain-containing protein (A0A452F744_CAPHI)
ENSCHIT00000015339	Capra hircus	Ubiquitin carboxyl-terminal hydrolase (A0A452E6E0_CAPHI)
ENSCHIT00000015922	Capra hircus	CDGSH iron sulfur domain 3(A0A452E821_CAPHI)
ENSCHIT00000033812	Capra hircus	PDZ domain-containing protein(A0A452FNY8_CAPHI)
ENSCHIT00000031866	Capra hircus	Uncharacterized protein(A0A452FIA1_CAPHI)
ENSCHIT00000041751	Capra hircus	karyopherin subunit alpha 4(KPNA4)
