# Supplementary material for: Whole-genome resequencing reveals genetic diversity and selection signatures of Tongjiang and five goat breeds
Source: Front Vet Sci. 2025 May 27;12:1559764. doi: 10.3389/fvets.2025.1559764 (PMC12150802; doi:10.3389/fvets.2025.1559764)
Supplement: Supplementary file 11 [file Table_10.xls]

## Sheet: Table S10
Table S10. GO pathways significantly enriched in the selection genes of Tongjiang goat
Term	Term description	P-Value	Genes
GO:0002062	chondrocyte differentiation	0.00461766	BMP4, NFIB, OSR1
GO:0035993	deltoid tuberosity development	0.0112839	BMP4, PITX2
GO:0030224	monocyte differentiation	0.0298136	BMP4, SP3
GO:0097060	synaptic membrane	0.0358116	DLG1, KCNK1
GO:1902894	negative regulation of pri-miRNA transcription from RNA polymerase II promoter	0.0443919	BMP4, NFIB
GO:0004559	alpha-mannosidase activity	0.0444659	LOC102171400,LOC102188844
GO:0006013	mannose metabolic process	0.0480028	LOC102171400,LOC102188844
