# Supplementary material for: Whole-genome resequencing reveals genetic diversity and selection signatures of Tongjiang and five goat breeds
Source: Front Vet Sci. 2025 May 27;12:1559764. doi: 10.3389/fvets.2025.1559764 (PMC12150802; doi:10.3389/fvets.2025.1559764)
Supplement: Supplementary file 12 [file Table_11.xls]

## Sheet: Table S11
Table S11. KEGG pathway analysis of selected genes overlapped two methods in Tongjiang goat
Term	Database	P-Value	Input
TGF-beta signaling pathway	KEGG PATHWAY	0.00253761	PITX2|ID4|BMP4
T cell receptor signaling pathway	KEGG PATHWAY	0.00283912	DLG1|IKBKB|ICOS
Nicotine addiction	KEGG PATHWAY	0.00590748	GRIA3|SLC17A6
IL-17 signaling pathway	KEGG PATHWAY	0.0263201	IKBKB|USP25
Human T-cell leukemia virus 1 infection	KEGG PATHWAY	0.0265945	DLG1|IKBKB|ANAPC4
Prostate cancer	KEGG PATHWAY	0.0284732	IKBKB|PDGFD
Synthesis and degradation of ketone bodies	KEGG PATHWAY	0.0376228	BDH1
Glutamatergic synapse	KEGG PATHWAY	0.0389835	GRIA3|SLC17A6
Cell cycle	KEGG PATHWAY	0.0480189	ANAPC4|TFDP2
2-Oxocarboxylic acid metabolism	KEGG PATHWAY	0.0481138	BCAT1
Pantothenate and CoA biosynthesis	KEGG PATHWAY	0.0481138	BCAT1
Purine metabolism	KEGG PATHWAY	0.0555986	PDE6A|NT5C1B
Signaling pathways regulating pluripotency of stem cells	KEGG PATHWAY	0.0570195	ID4|BMP4
Fluid shear stress and atherosclerosis	KEGG PATHWAY	0.0598991	IKBKB|BMP4
Retrograde endocannabinoid signaling	KEGG PATHWAY	0.0635679	GRIA3|SLC17A6
Hippo signaling pathway	KEGG PATHWAY	0.0658052	DLG1|BMP4
Glycosaminoglycan biosynthesis - heparan sulfate / heparin	KEGG PATHWAY	0.0662029	HS3ST1
Cell adhesion molecules (CAMs)	KEGG PATHWAY	0.0711265	ALCAM|ICOS
Neuroactive ligand-receptor interaction	KEGG PATHWAY	0.0752926	HTR1E|NMBR|GRIA3
Phototransduction	KEGG PATHWAY	0.0763872	PDE6A
Butanoate metabolism	KEGG PATHWAY	0.0814382	BDH1
Mucin type O-glycan biosynthesis	KEGG PATHWAY	0.0864621	GALNT5
Nicotinate and nicotinamide metabolism	KEGG PATHWAY	0.0889638	NT5C1B
Primary immunodeficiency	KEGG PATHWAY	0.0914589	ICOS
Transcriptional misregulation in cancer	KEGG PATHWAY	0.0970793	GRIA3|BCL11B
Rap1 signaling pathway	KEGG PATHWAY	0.115353	SIPA1L2|PDGFD
Vasopressin-regulated water reabsorption	KEGG PATHWAY	0.12088	DYNC2H1
Type II diabetes mellitus	KEGG PATHWAY	0.12088	IKBKB
Intestinal immune network for IgA production	KEGG PATHWAY	0.123289	ICOS
Viral carcinogenesis	KEGG PATHWAY	0.126163	HDAC9|DLG1
Cysteine and methionine metabolism	KEGG PATHWAY	0.128087	BCAT1
Ras signaling pathway	KEGG PATHWAY	0.139067	IKBKB|PDGFD
Valine, leucine and isoleucine degradation	KEGG PATHWAY	0.142328	BCAT1
Pyrimidine metabolism	KEGG PATHWAY	0.144679	NT5C1B
Antifolate resistance	KEGG PATHWAY	0.147024	IKBKB
cAMP signaling pathway	KEGG PATHWAY	0.148456	HTR1E|GRIA3
Long-term depression	KEGG PATHWAY	0.15634	GRIA3
Cytosolic DNA-sensing pathway	KEGG PATHWAY	0.16096	IKBKB
Basal cell carcinoma	KEGG PATHWAY	0.16096	BMP4
Lysine degradation	KEGG PATHWAY	0.16096	PLOD2
Acute myeloid leukemia	KEGG PATHWAY	0.170126	IKBKB
Amphetamine addiction	KEGG PATHWAY	0.174672	GRIA3
Melanoma	KEGG PATHWAY	0.179193	PDGFD
Adipocytokine signaling pathway	KEGG PATHWAY	0.181445	IKBKB
B cell receptor signaling pathway	KEGG PATHWAY	0.18593	IKBKB
Pancreatic cancer	KEGG PATHWAY	0.188163	IKBKB
Biosynthesis of amino acids	KEGG PATHWAY	0.190391	BCAT1
Chronic myeloid leukemia	KEGG PATHWAY	0.190391	IKBKB
Synaptic vesicle cycle	KEGG PATHWAY	0.194827	SLC17A6
MAPK signaling pathway	KEGG PATHWAY	0.199034	IKBKB|PDGFD
Taste transduction	KEGG PATHWAY	0.19924	HTR1E
EGFR tyrosine kinase inhibitor resistance	KEGG PATHWAY	0.203629	PDGFD
Salmonella infection	KEGG PATHWAY	0.212336	DYNC2H1
PD-L1 expression and PD-1 checkpoint pathway in cancer	KEGG PATHWAY	0.214498	IKBKB
Progesterone-mediated oocyte maturation	KEGG PATHWAY	0.218805	ANAPC4
Gap junction	KEGG PATHWAY	0.218805	PDGFD
Th1 and Th2 cell differentiation	KEGG PATHWAY	0.218805	IKBKB
NF-kappa B signaling pathway	KEGG PATHWAY	0.2358	IKBKB
Small cell lung cancer	KEGG PATHWAY	0.237898	IKBKB
Circadian entrainment	KEGG PATHWAY	0.242079	GRIA3
C-type lectin receptor signaling pathway	KEGG PATHWAY	0.24416	IKBKB
Choline metabolism in cancer	KEGG PATHWAY	0.246236	PDGFD
Glycerophospholipid metabolism	KEGG PATHWAY	0.250372	GPD2
Th17 cell differentiation	KEGG PATHWAY	0.252431	IKBKB
RIG-I-like receptor signaling pathway	KEGG PATHWAY	0.254485	IKBKB
Parathyroid hormone synthesis, secretion and action	KEGG PATHWAY	0.254485	SLC34A2
Human papillomavirus infection	KEGG PATHWAY	0.257453	DLG1|IKBKB
Toll-like receptor signaling pathway	KEGG PATHWAY	0.258575	IKBKB
Chagas disease(American trypanosomiasis)	KEGG PATHWAY	0.26467	IKBKB
Insulin resistance	KEGG PATHWAY	0.268706	IKBKB
Toxoplasmosis	KEGG PATHWAY	0.270715	IKBKB
PI3K-Akt signaling pathway	KEGG PATHWAY	0.275728	IKBKB|PDGFD
TNF signaling pathway	KEGG PATHWAY	0.282659	IKBKB
Neurotrophin signaling pathway	KEGG PATHWAY	0.282659	IKBKB
Serotonergic synapse	KEGG PATHWAY	0.282659	HTR1E
Oocyte meiosis	KEGG PATHWAY	0.282659	ANAPC4
Thyroid hormone signaling pathway	KEGG PATHWAY	0.284631	BMP4
Osteoclast differentiation	KEGG PATHWAY	0.292466	IKBKB
Yersinia infection	KEGG PATHWAY	0.298286	IKBKB
FoxO signaling pathway	KEGG PATHWAY	0.30214	IKBKB
Dopaminergic synapse	KEGG PATHWAY	0.304059	GRIA3
Insulin signaling pathway	KEGG PATHWAY	0.3211	IKBKB
Measles	KEGG PATHWAY	0.328541	IKBKB
Ubiquitin mediated proteolysis	KEGG PATHWAY	0.330388	ANAPC4
Phospholipase D signaling pathway	KEGG PATHWAY	0.335901	PDGFD
Apoptosis	KEGG PATHWAY	0.34137	IKBKB
Non-alcoholic fatty liver disease (NAFLD)	KEGG PATHWAY	0.344991	IKBKB
Adrenergic signaling in cardiomyocytes	KEGG PATHWAY	0.348592	SCN7A
mTOR signaling pathway	KEGG PATHWAY	0.350385	IKBKB
Hepatitis C	KEGG PATHWAY	0.355736	IKBKB
Wnt signaling pathway	KEGG PATHWAY	0.362804	DAAM1
Hepatitis B	KEGG PATHWAY	0.369794	IKBKB
Phagosome	KEGG PATHWAY	0.37153	DYNC2H1
NOD-like receptor signaling pathway	KEGG PATHWAY	0.37153	IKBKB
Influenza A	KEGG PATHWAY	0.38355	IKBKB
Tight junction	KEGG PATHWAY	0.388632	DLG1
Metabolic pathways	KEGG PATHWAY	0.397226	GALNT5|PDE6A|NT5C1B |BCAT1|BDH1
Chemokine signaling pathway	KEGG PATHWAY	0.398673	IKBKB
Axon guidance	KEGG PATHWAY	0.40033	EPHB1
Huntington disease	KEGG PATHWAY	0.415047	DNAH5
Kaposi sarcoma-associated herpesvirus infection	KEGG PATHWAY	0.423069	IKBKB
Alcoholism	KEGG PATHWAY	0.42466	HDAC9
Pathways in cancer	KEGG PATHWAY	0.435508	IKBKB|BMP4
Focal adhesion	KEGG PATHWAY	0.435679	PDGFD
Epstein-Barr virus infection	KEGG PATHWAY	0.448018	IKBKB
Regulation of actin cytoskeleton	KEGG PATHWAY	0.448018	PDGFD
Human immunodeficiency virus 1 infection	KEGG PATHWAY	0.470442	IKBKB
Human cytomegalovirus infection	KEGG PATHWAY	0.480597	IKBKB
MicroRNAs in cancer	KEGG PATHWAY	0.480597	IKBKB
Cytokine-cytokine receptor interaction	KEGG PATHWAY	0.604171	BMP4
Herpes simplex virus 1 infection	KEGG PATHWAY	0.704523	IKBKB
