# Supplementary material for: Whole-genome resequencing reveals genetic diversity and selection signatures of Tongjiang and five goat breeds
Source: Front Vet Sci. 2025 May 27;12:1559764. doi: 10.3389/fvets.2025.1559764 (PMC12150802; doi:10.3389/fvets.2025.1559764)
Supplement: Supplementary file 13 [file Table_12.xls]

## Sheet: Table S12
Table S12. Tajima`s D plots of BMP4 and HTR1E gene
Chromosome		BJ	CD	CM	HY	JT	ZZ	Gene
10	35500000	0.265066	1.13559	-0.360795	1.02317	0.492272	0.66808	BMP4
10	35520000	0.370175	1.22444	0.104228	1.06075	0.643578	0.851885	BMP4
10	35540000	0.790863	0.928072	0.0143823	1.90438	0.923526	1.69312	BMP4
10	35560000	0.761723	0.577545	-0.398056	1.92506	0.362269	1.70308	BMP4
10	35580000	0.670129	0.419504	-0.315185	0.748204	-0.0347543	1.29833	BMP4
10	35600000	1.3922	0.0410141	-0.0145202	0.976418	-0.0772552	1.06391	BMP4
10	35620000	1.82369	-0.369129	-0.247027	1.41015	-0.0778242	1.25899	BMP4
10	35640000	1.35863	-0.325568	-0.418855	0.429512	-0.367782	1.36749	BMP4
10	35660000	1.73342	0.0111904	-0.599657	1.32625	-0.0511611	0.613279	BMP4
10	35680000	2.07363	0.497633	-0.194891	1.2975	-0.0180236	0.456625	BMP4
10	35700000	2.47927	0.430759	0.167429	0.856654	0.733042	1.01368	BMP4
10	35720000	2.12062	0.350045	0.0874197	0.65551	1.07231	0.923017	BMP4
10	35740000	1.96704	0.035183	0.324176	0.832204	0.592998	0.589218	BMP4
10	35760000	1.54308	0.365703	0.893531	-0.211022	0.14876	0.604452	BMP4
10	35780000	1.35556	1.08225	1.6981	-0.25674	-0.00447225	0.783813	BMP4
10	35800000	1.51115	1.1889	1.66121	0.135463	-0.154472	0.75757	BMP4
10	35820000	1.4223	1.19835	0.625672	0.177748	0.254181	1.06466	BMP4
10	35840000	1.23766	0.845996	0.515699	0.208448	0.815286	1.42992	BMP4
10	35860000	1.25969	0.301264	0.727235	0.00953139	0.549546	0.807334	BMP4
10	35880000	1.14617	-0.297899	0.427591	0.127497	-0.0340441	0.00920494	BMP4
10	35900000	0.758762	-0.0983546	0.227651	0.746691	0.266109	0.0373069	BMP4
10	35920000	0.9182	1.30611	1.39174	0.734092	1.45838	0.513007	BMP4
10	35940000	1.12891	1.47005	2.41748	0.111595	1.48408	0.695842	BMP4
10	35960000	1.35017	1.22041	1.57066	-0.182747	0.650078	0.707253	BMP4
10	35980000	0.774439	1.1862	1.06876	0.849071	0.454605	0.911975	BMP4
10	36000000	0.498442	0.404681	1.09872	1.08138	0.883452	1.21332	BMP4
10	36020000	0.648123	0.440986	0.842495	0.765101	0.725918	1.1603	BMP4
10	36040000	0.546468	2.01812	-0.300773	0.649214	0.235853	0.821687	BMP4
10	36060000	0.431841	2.00539	-0.306484	-0.158452	-0.547535	0.0855594	BMP4
10	36080000	0.584869	0.969224	-0.0144511	-0.378105	-0.658951	-0.132092	BMP4
10	36100000	0.703168	1.55739	1.3522	-0.166194	0.340285	0.312338	BMP4
10	36120000	1.10712	2.22608	2.28006	0.212047	0.886389	1.04171	BMP4
10	36140000	1.03536	1.7121	2.22583	0.496184	0.738858	1.35667	BMP4
10	36160000	0.929282	1.5154	1.94151	0.148567	0.335314	1.11175	BMP4
10	36180000	0.954701	1.69253	1.72359	0.640004	0.034548	-0.0338785	BMP4
10	36200000	0.94689	2.04429	1.35792	1.72088	0.580583	-0.126728	BMP4
10	36220000	1.79413	1.55326	0.934384	2.09826	0.912373	0.148688	BMP4
10	36240000	2.22768	1.51451	1.23206	1.9467	0.344005	-0.0677764	BMP4
10	36260000	0.528096	1.01384	1.74981	0.261676	-0.462948	-0.129644	BMP4
10	36280000	0.515391	0.954718	1.4615	0.505397	0.341915	0.561896	BMP4
10	36300000	0.520593	1.39465	1.14613	1.18636	0.680815	1.09918	BMP4
10	36320000	0.614447	1.36158	1.0868	1.47144	0.273701	1.47747	BMP4
10	36340000	0.724451	1.39927	1.15327	1.12219	-0.539727	1.58104	BMP4
10	36360000	0.145459	1.08204	1.14254	0.213582	-1.02061	1.10074	BMP4
10	36380000	-0.649316	0.58617	0.763784	0.140983	-0.508498	0.161023	BMP4
10	36400000	0.460117	0.948868	0.502118	0.449821	1.03655	0.105515	BMP4
10	36420000	1.09752	0.537424	0.76423	0.331246	1.21493	0.300241	BMP4
10	36440000	0.435308	-0.181111	0.788585	0.492676	0.588326	0.445924	BMP4
10	36460000	0.265748	-0.538023	1.03603	0.882964	-0.374763	0.586092	BMP4
10	36480000	0.595097	-0.441393	1.43184	1.09742	-0.098315	0.643419	BMP4
10	36500000	0.697388	0.264136	1.65741	0.822611	0.463335	0.906926	BMP4
10	36520000	0.689628	1.0753	1.88482	0.833989	0.520331	0.740007	BMP4
10	36540000	0.515668	1.00953	1.51991	1.12782	0.731924	-0.0438619	BMP4
10	36560000	0.244121	0.583415	0.585601	1.69251	0.36804	-0.17297	BMP4
10	36580000	0.36142	0.584033	0.28508	1.5973	0.565401	-0.149369	BMP4
10	36600000	0.262564	0.579468	0.298903	0.648413	1.28968	-0.25901	BMP4
10	36620000	-0.108707	0.352899	0.492503	0.336462	0.964396	-0.053915	BMP4
10	36640000	-0.0234781	0.748512	0.84977	0.610409	0.518269	-0.112217	BMP4
10	36660000	0.379133	1.22031	1.62847	1.55561	0.81908	0.385626	BMP4
10	36680000	0.204753	1.12659	2.04085	2.08005	0.497805	0.643776	BMP4
10	36700000	0.0181204	1.15079	1.64845	1.60905	0.53645	0.424933	BMP4
10	36720000	0.439155	1.18918	0.721619	0.566517	1.102	0.481996	BMP4
10	36740000	1.02016	0.878953	0.236327	-1.02443	1.53527	0.974151	BMP4
10	36760000	1.72047	-0.186037	1.03338	-1.53447	1.34649	1.89542	BMP4
10	36780000	1.24425	0.0275967	1.37157	-0.873648	1.34271	1.59508	BMP4
10	36800000	0.467455	0.115691	0.782903	0.892403	1.68124	0.850926	BMP4
10	36820000	0.290254	0.576908	0.870809	2.3229	1.12741	0.426635	BMP4
10	36840000	0.351118	0.736319	1.19504	2.74057	0.223608	0.0826438	BMP4
10	36860000	0.46364	0.0931563	1.13282	1.95991	-0.0548255	-0.426092	BMP4
10	36880000	-0.274464	-0.356031	0.832704	0.726601	0.062666	-0.541653	BMP4
10	36900000	-0.265395	0.831777	0.741674	1.24114	0.140665	0.30654	BMP4
10	36920000	0.324969	1.30085	1.05815	1.9057	0.809149	0.338309	BMP4
10	36940000	1.01169	0.649326	1.14074	1.61169	0.871762	0.652153	BMP4
10	36960000	1.02458	0.760207	1.19045	1.39009	0.797545	1.04722	BMP4
10	36980000	0.650323	0.957778	1.00433	1.58928	0.682939	0.90928	BMP4
10	37000000	0.317168	0.743948	1.43926	1.39853	0.122548	-0.00452908	BMP4
10	37020000	0.746407	0.597204	1.88262	1.80976	1.09634	0.663748	BMP4
10	37040000	0.92617	0.232322	1.67424	1.64866	0.98973	1.27397	BMP4
10	37060000	0.451336	-0.173447	1.90065	1.07618	0.648237	0.234191	BMP4
10	37080000	0.0880694	-0.0705882	2.2307	1.4201	0.579399	0.0716207	BMP4
10	37100000	-0.298006	0.0880139	1.84082	1.11332	0.473701	0.739531	BMP4
10	37120000	0.128122	-0.115738	1.13696	1.01437	1.14979	0.710871	BMP4
10	37140000	0.369573	-0.138018	0.290053	0.806054	1.2299	0.027726	BMP4
10	37160000	-0.0868814	0.4724	0.69976	0.680277	0.364982	-0.907933	BMP4
10	37180000	1.22559	0.733874	1.01109	0.768587	1.14286	-0.0430145	BMP4
10	37200000	0.971853	0.272597	0.819696	0.604354	1.2419	0.657007	BMP4
10	37220000	0.744194	0.485083	0.764508	0.906262	0.998359	0.608498	BMP4
10	37240000	0.920187	1.15662	1.14326	0.755678	0.815455	0.65845	BMP4
10	37260000	0.613766	1.65594	1.8277	0.480477	0.182723	1.16036	BMP4
10	37280000	0.763826	1.17446	2.09848	0.725873	0.150924	1.00404	BMP4
10	37300000	1.181	0.393353	1.70475	1.03281	1.13649	0.656694	BMP4
10	37320000	1.1519	0.289268	1.067	1.4548	1.23527	0.509831	BMP4
10	37340000	1.35062	0.611869	0.883969	2.08933	1.08466	0.984973	BMP4
10	37360000	1.03547	0.667184	0.38234	1.98196	1.89645	1.64883	BMP4
10	37380000	0.148605	-1.10948	0.0144554	1.60903	1.93641	1.63039	BMP4
10	37400000	0.222021	0.164889	0.537087	1.11727	1.20862	0.45261	BMP4
10	37420000	0.546035	0.58951	1.20999	0.498897	0.800096	-0.295083	BMP4
10	37440000	1.05715	0.74664	1.10003	0.324666	1.2025	0.729826	BMP4
10	37460000	1.78427	0.919383	1.09209	-0.427925	0.994145	0.735897	BMP4
10	37480000	2.26696	1.06149	1.35627	-0.534532	0.960126	1.03236	BMP4
10	37500000	2.13179	0.828011	0.441428	0.483442	1.27828	1.73052	BMP4
10	37520000	1.27742	0.72488	0.452434	1.56622	0.752027	1.50849	BMP4
10	37540000	0.625497	0.816124	0.812428	1.09109	0.471334	1.31854	BMP4
10	37560000	-0.199729	1.24668	0.521779	0.956635	0.0665223	0.960125	BMP4
10	37580000	-0.534321	1.80314	0.270214	2.13436	-0.374837	0.240564	BMP4
10	37600000	-0.534199	2.03306	0.434798	2.21643	-0.349698	0.385886	BMP4
10	37620000	-0.569401	2.05844	0.898083	1.91137	-0.42066	0.529919	BMP4
10	37640000	0.56246	1.69598	0.868376	2.23537	0.358536	0.741418	BMP4
10	37660000	1.32262	0.509232	0.872571	2.81166	0.711741	1.36817	BMP4
10	37680000	1.35857	0.943033	0.425934	1.8808	0.736443	0.676361	BMP4
10	37700000	1.34259	0.92878	0.54708	1.43684	0.756477	0.410597	BMP4
10	37720000	1.71983	0.61007	0.842742	1.14097	1.66629	0.677538	BMP4
10	37740000	1.33934	0.520246	0.674174	0.462553	1.41777	0.302039	BMP4
10	37760000	0.479912	0.279537	0.751608	-0.295113	0.502586	0.401272	BMP4
10	37780000	0.747695	0.3973	0.565881	-0.402725	0.781186	0.700591	BMP4
10	37800000	0.775698	0.690125	0.539748	0.578137	0.714047	1.09173	BMP4
10	37820000	-0.17482	1.08487	0.78044	1.59225	0.200833	0.707117	BMP4
10	37840000	0.253106	1.60367	0.953816	2.10541	0.119694	1.28497	BMP4
10	37860000	0.740061	1.73277	1.39604	2.10096	0.19751	1.60897	BMP4
10	37880000	0.157377	1.58724	1.70813	1.8528	0.310302	1.33112	BMP4
10	37900000	-0.180266	1.33819	1.30879	2.11658	0.445135	0.902138	BMP4
10	37920000	-0.15954	1.08725	1.43896	1.69146	0.801475	1.06831	BMP4
10	37940000	0.377179	1.23194	1.54857	1.40333	1.22485	1.19417	BMP4
10	37960000	0.965479	1.70255	1.53545	1.4001	1.49914	1.13852	BMP4
10	37980000	0.706279	2.15692	1.72047	1.37172	1.07727	0.785603	BMP4
10	38000000	0.719379	2.04817	1.44344	1.37014	0.912003	0.848462	BMP4
9	50000000	2.33583	1.98368	1.35193	2.43484	1.85739	1.35388	HTR1E
9	50020000	2.3027	1.97424	1.81033	2.42746	1.79442	0.892837	HTR1E
9	50040000	2.30036	1.948	2.20199	2.83466	1.79775	0.740986	HTR1E
9	50060000	0.6584	0.453388	1.88903	1.48184	1.37319	1.42256	HTR1E
9	50080000	-0.412544	-0.53541	0.97976	0.272468	0.930095	1.17238	HTR1E
9	50100000	0.872221	1.39119	0.424948	1.64309	1.34444	1.15561	HTR1E
9	50120000	1.41479	2.18145	0.61188	2.50929	2.06116	1.15026	HTR1E
9	50140000	1.66291	1.79823	1.42844	2.43898	2.05507	0.445738	HTR1E
9	50160000	1.72326	1.7031	0.759112	2.3347	1.69987	0.888096	HTR1E
9	50180000	1.65849	0.953541	-0.544443	2.39902	1.23222	-0.164033	HTR1E
9	50200000	1.61541	0.547197	-0.923549	2.25012	1.00525	-0.799406	HTR1E
9	50220000	1.41616	0.041287	-1.6635	1.29495	1.43839	0.130714	HTR1E
9	50240000	1.42315	0.266532	-1.39718	1.33342	0.85016	0.238898	HTR1E
9	50260000	1.61162	1.32741	-1.07204	1.40781	0.201047	0.335242	HTR1E
9	50280000	1.35236	1.17639	-0.848717	1.62385	0.443855	0.5508	HTR1E
9	50300000	1.21279	0.782726	-0.457498	1.85366	1.2335	1.0618	HTR1E
9	50320000	1.59671	1.11686	-0.333568	1.50634	1.54272	1.37605	HTR1E
9	50340000	1.67646	1.30389	0.143062	1.42136	1.4187	1.05265	HTR1E
9	50360000	1.62458	0.600719	0.963261	1.5544	1.50147	0.790618	HTR1E
9	50380000	0.933275	-0.00767669	1.52802	1.67948	0.759991	0.77038	HTR1E
9	50400000	0.703007	0.647182	0.468945	1.51297	0.597501	0.900519	HTR1E
